# Supplementary material for: Virtual 2D mapping of the viral proteome reveals host-specific modality distribution of molecular weight and isoelectric point
Source: Sci Rep. 2021 Oct 28;11:21291. doi: 10.1038/s41598-021-00797-3 (PMC8553790; doi:10.1038/s41598-021-00797-3)
Supplement: Supplementary file 2 — Supplementary Information 2. [file 41598_2021_797_MOESM2_ESM.xlsx]

## Sheet: Sheet1
Supplementary file 1. Accession number, molecular weight, and isoelectrci point of all the virus proteins originated from different host.
Accession (Host Algae)	Mol. Wt (kDa)	pI		Accession (Host Bacteria)	Mol. Wt (kDa)	pI		Accession (Host Archaea)	Mol. Wt (kDa)	pI		Accession (Host Fungi)	Mol. Wt (kDa)	pI		Accession (Host Human)	Mol. Wt (kDa)	pI		Accession (Host Invertebrate)	Mol. Wt (kDa)	pI		Accession (Host plant)	Mol. Wt (kDa)	pI		Accession (Host protozoa)	Mol. Wt (kDa)	pI		Accession (Vertebrate)	Mol. Wt (kDa)	pI
AUF82581.1 fibronectin type III domain-containing protein [Tetraselmis virus 1]	876.303	13.1		AJK27526.1 putative structural protein [Cyanophage P-TIM40]	800.148	4.469		QDP67171.1 hypothetical protein Unbinned3806contig1000_44 [Prokaryotic dsDNA virus sp.]	639.34	5.397		AOV81681.1 polyprotein [Ceratobasidium endornavirus D]	703.133	5.766		AAT98578.1 orf1ab polyprotein [Human coronavirus HKU1]	810.941	5.486		AYD75846.1 PSCNV polyprotein [Planarian secretory cell nidovirus]	1567.86	6.722		BAM78286.1 hypothetical polyprotein [Gentian Kobu-sho-associated virus]	829.958	7.161		AAV50416.1 GDP mannose 4,6-dehydratase (hydroxysteorid dehydrogenase	36.8738	5.817		AAB66423.1 bcl-2 homolog (gene 16	19.7428	5.995
AEO98071.1 hypothetical protein ELVG_00396 [Emiliania huxleyi virus 203]	586.316	12.983		AGN12153.1 hypothetical protein PRAG_00216 [Prochlorococcus phage P-SSM3]	781.387	4.507		QDP63545.1 hypothetical protein GOVbin4551_37 [Prokaryotic dsDNA virus sp.]	596.671	6.173		AOV81679.1 polyprotein [Ceratobasidium endornavirus B]	655.298	6.44		AAS58176.2 replicase polyprotein 1ab [Human coronavirus NL63]	752.702	6.224		ANO46358.1 polyprotein [Diaphorina citri flavi-like virus]	1004.75	7.22		BAM78287.1 hypothetical polyprotein [Gentian Kobu-sho-associated virus]	828.516	7.044		ATZ80495.1 FhaB-like adhesion protein [Bodo saltans virus]	497.539	4.546		AAB66424.1 GCR (IL8 receptor homolog	37.5225	7.117
AEP15724.1 hypothetical protein EQVG_00314 [Emiliania huxleyi virus 207]	586.315	12.939		AAX46881.1 baseplate wedge initiator [Prochlorococcus phage P-SSM4]	780.655	4.558		QDP63321.1 hypothetical protein GOVbin703_68 [Prokaryotic dsDNA virus sp.]	574.837	5.728		AGY34962.1 polyprotein [Rhizoctonia cerealis alphaendornavirus 1]	649.052	5.741		ALG04344.1 polyprotein [Human pegivirus 2]	331.933	7.044		ALL52887.1 polyprotein [Gamboa mosquito virus]	976.048	6.532		CAA04392.1 ORFA+B [Vicia faba alphaendornavirus]	654.527	7		ATZ80556.1 capsid protein [Bodo saltans virus]	475.416	5.27		AIJ50565.1 pp1ab [Ball python nidovirus 1]	925.222	6.81
AET98250.1 hypothetical protein EPVG_00363 [Emiliania huxleyi virus 201]	570.368	12.939		ADO99013.1 structural protein [Prochlorococcus phage P-SSM7]	759	4.444		QDP63586.1 hypothetical protein Unbinned7358contig1000_25 [Prokaryotic dsDNA virus sp.]	527.684	4.825		AVZ46855.1 polyprotein [Rhizoctonia solani endornavirus 1]	625.794	5.97		ALE27082.1 polyprotein [Human hepegivirus]	331.784	7.029		ALL52885.1 polyprotein [Xinzhou spider virus 2]	912.411	7.044		AHK22715.1 polyprotein [Lagenaria siceraria endornavirus-California]	574.723	5.97		ADO67211.1 hypothetical protein crov178 [Cafeteria roenbergensis virus BV-PW1]	394.974	5.143		ASO76148.1 ORF1ab [Morelia viridis nidovirus]	899.856	6.547
AUF82620.1 fibronectin type III domain-containing protein [Tetraselmis virus 1]	475.113	12.925		AIX14473.1 structural protein [Synechococcus phage ACG-2014c]	755.91	4.228		QDP46414.1 hypothetical protein GOVbin1709_76 [Prokaryotic dsDNA virus sp.]	509.757	5.563		AOV81703.1 polyprotein [Ceratobasidium endornavirus C]	602.796	6.287		ALG04337.1 polyprotein [Human pegivirus 2]	331.109	7		ALL52883.1 polyprotein [Wuhan centipede virus]	896.114	6.868		AQY10114.1 polyprotein [Lagenaria siceraria endornavirus-Hubei]	572.578	6.084		QKU35024.1 kinesin-like protein [Tupanvirus soda lake]	347.33	5.69		AVM87346.1 1ab protein [Guangdong red-banded snake torovirus]	846.779	6.148
AGM15364.1 hypothetical protein PGCG_00052 [Phaeocystis globosa virus]	423.057	12.925		AIX22846.1 structural protein [Synechococcus phage ACG-2014c]	755.894	4.24		QDP66087.1 putative molybdenum carrier [Prokaryotic dsDNA virus sp.]	472.015	5.448		AMM45288.1 polyprotein [Rhizoctonia solani endornavirus 2]	597.795	5.944		AAC54059.1 polypeptide [Hepacivirus B]	312.705	7.307		APG77353.1 1ab [Xinzhou toro-like virus]	845.17	5.753		ALV83885.1 polyprotein [Cucumis melo alphaendornavirus]	566.529	6.491		QKU33778.1 kinesin-like protein [Tupanvirus deep ocean]	347.183	5.817		AVM87340.1 1ab protein [Hainan hebius popei torovirus]	845.044	5.563
AET73720.1 hypothetical protein PGBG_00012 [Phaeocystis globosa virus 14T]	423.057	12.896		AHB80714.1 virion structural protein [Synechococcus phage S-MbCM25]	755.852	4.24		QDP55161.1 hypothetical protein GOVbin7015_37 [Prokaryotic dsDNA virus sp.]	467.476	4.889		AOV81678.1 polyprotein [Ceratobasidium endornavirus A]	556.743	5.703		CAA27905.1 unnamed protein product [Human herpesvirus 3 strain Dumas]	306.343	5.563		ALL52880.1 polyprotein [Sanxia water strider virus 6]	832.266	6.985		AXB99512.1 polyprotein [Phaseolus vulgaris endornavirus 3]	556.61	6.033		EJN40746.1 hypothetical protein lvs_L242 [Acanthamoeba polyphaga lentillevirus]	340.088	5.308		AXP11707.1 polyprotein 1ab [Bellinger River virus]	841.767	6.465
AET72902.1 hypothetical protein PGAG_00012 [Phaeocystis globosa virus 12T]	423.057	12.896		AIX22631.1 structural protein [Synechococcus phage ACG-2014c]	755.852	4.228		QDP62135.1 hypothetical protein GOVbin1807_134 [Prokaryotic dsDNA virus sp.]	406.408	4.889		AOV81684.1 polyprotein [Ceratobasidium endornavirus G]	547.124	5.741		AKO90158.1 RNA-dependent RNA polymerase [Catu virus]	262.164	5.97		APG77307.1 1ab [Beihai hermit crab virus 4]	819.982	6.883		ALJ56098.1 polyprotein [Phaseolus vulgaris alphaendornavirus 2]	556.111	6.465		AEQ60482.1 hypothetical protein [Acanthamoeba castellanii mamavirus]	340.088	5.308		AIL94214.1 non-structural polyprotein [Bat Hp-betacoronavirus/Zhejiang2013]	809.821	6.071
ALI95234.1 hypothetical protein OmV1_123c [Ostreococcus mediterraneus virus 1]	391.848	12.896		AFD02696.1 gp8 baseplate wedge protein [Synechococcus phage ACG-2014c]	755.837	4.228		QDP54714.1 putative P-loop containing NTP hydrolase pore-1 [Prokaryotic dsDNA virus sp.]	406.34	5.27		AHA56680.1 polyprotein [Sclerotinia sclerotiorum hypovirus 2]	522.45	6.942		BAJ11747.1 large protein [Human parainfluenza virus 4a]	261.161	6.008		ALK01984.1 polyprotein [Macrosiphum euphorbiae virus 1]	819.937	6.693		AQW41907.1 polyprotein [Bell pepper alphaendornavirus]	553.177	6.008		ADO18123.1 kinesin-like protein [Acanthamoeba polyphaga mimivirus]	339.888	5.372		AFE48800.1 polyprotein [Rabbit coronavirus HKU14]	803.315	6.122
AMA76495.1 putative viral A-type inclusion protein [Ostreococcus tauri virus OtV5]	357.291	12.896		AYR01828.1 hypothetical protein [Synechococcus phage S-P4]	752.193	4.469		QDP52764.1 hypothetical protein Unbinned838contig1000_15 [Prokaryotic dsDNA virus sp.]	404.635	4.126		AQM32768.1 replicase [Agaricus bisporus endornavirus 1]	478.172	6.033		AKC42514.1 polymerase [Guaroa virus]	259.392	6.313		ALL52881.1 polyprotein [Shayang spider virus 4]	803.195	6.985		ALD49085.1 polyprotein [Hot pepper alphaendornavirus]	552.188	6.122		BAV61393.1 kinesin-like protein [Acanthamoeba castellanii mimivirus]	339.888	5.372		AAU06353.1 replicative polyprotein 1ab [Murine hepatitis virus]	802.816	6.071
AGM15353.1 filamentous hemagglutinin family outer membrane protein [Phaeocystis globosa virus]	343.463	12.881		AYR01987.1 hypothetical protein [Synechococcus phage S-E7]	752.153	4.469		QDP58159.1 hypothetical protein Unbinned5123contig1000_44 [Prokaryotic dsDNA virus sp.]	393.221	7.395		BBC21049.1 polyprotein [Rosellinia necatrix hypovirus 1]	450.533	7.454		AKC42506.1 polymerase [Guaroa virus]	259.351	6.402		ALL52882.1 polyprotein [Xingshan cricket virus]	784.785	7.088		AWK67841.1 polyprotein [Helianthus annuus alphaendornavirus]	551.66	6.927		BAV62381.1 kinesin-like protein [Acanthamoeba castellanii mimivirus]	339.888	5.372		ACT11039.1 orf1ab polyprotein [Rat coronavirus Parker]	802.717	5.97
AET42509.1 hypothetical protein EXVG_00324 [Emiliania huxleyi virus 202]	341.209	12.881		AIX24428.1 structural protein [Synechococcus phage ACG-2014g]	750.395	4.291		QDP54355.1 putative virion DNA-directed RNA polymerase [Prokaryotic dsDNA virus sp.]	392.444	5.067		AXX39023.1 polyprotein [Sclerotinia minor endornavirus 1]	449.42	6.338		AKC42486.1 polymerase [Guaroa virus]	259.322	6.389		ACA21302.1 replicase polyprotein 1ab [Yellow head virus]	762.018	6.504		AEK22062.1 polyprotein [Bell pepper alphaendornavirus]	545.163	5.881		AAV50566.1 unknown [Acanthamoeba polyphaga mimivirus]	339.888	5.372		ATP66742.1 ORF1ab polyprotein [Rodent coronavirus]	801.953	6.135
CAI65615.1 putative membrane protein [Emiliania huxleyi virus 86]	310.36	12.866		AGG54123.1 structural protein [Synechococcus phage S-SSM4]	746.607	4.266		QDP56873.1 hypothetical protein Unbinned3849contig1000_5 [Prokaryotic dsDNA virus sp.]	390.393	5.652		APL96674.1 polyprotein [Fusarium langsethiae hypovirus 1]	447.074	6.942		AKC42490.1 polymerase [Guaroa virus]	259.271	6.389		AQS27932.1 replicase polyprotein 1ab [Yellow head virus]	760.587	6.491		BAV69339.1 polyprotein [Winged bean alphaendornavirus 1]	543.809	6.084		AKI80029.1 hypothetical protein [Acanthamoeba polyphaga mimivirus]	338.535	5.359		AJA91194.1 replicase polyprotein [Betacoronavirus HKU24]	801.138	6.046
AEP15215.1 hypothetical protein EOVG_00278 [Emiliania huxleyi virus 88]	308.961	12.866		AGG54299.1 hypothetical protein CYWG_00015 [Cyanophage S-SSM6b]	746.607	4.266		QDP51383.1 putative concanavalin A-like lectin/glucanases superfamily protein [Prokaryotic dsDNA virus sp.]	386.419	5.016		AKB94065.1 polyprotein [Fusarium graminearum hypovirus 2]	446.195	6.825		AKC42523.1 polymerase [Guaroa virus]	259.234	6.313		ALL52890.1 polyprotein [Xinzhou spider virus 3]	759.931	6.693		AID67139.1 putative polyprotein [Yerba mate alphaendornavirus]	527.506	5.804		AKI79064.1 hypothetical protein [Acanthamoeba polyphaga mimivirus]	338.27	5.308		ABN10874.1 orf1ab polyprotein [Bat coronavirus HKU5-1]	799.821	5.995
AFC35028.1 hypothetical protein OtV6_120c [Ostreococcus tauri virus RT-2011]	307.86	12.866		AIX38286.1 structural protein [Synechococcus phage ACG-2014d]	734.318	4.19		QDP57100.1 hypothetical protein GOVbin1782_107 [Prokaryotic dsDNA virus sp.]	386.23	4.965		ALX17418.1 polyprotein [Erysiphe cichoracearum alphaendornavirus]	442.298	6.364		AKC42519.1 polymerase [Guaroa virus]	259.211	6.427		AAF82690.2 ORF1ab replicase polyprotein pp1ab [Gill-associated virus]	758.868	6.517		BAA06862.1 polyprotein [Oryza sativa alphaendornavirus]	526.533	6.046		AGF85194.1 hypothetical protein glt_00385 [Moumouvirus goulette]	338.102	5.258		AGT28265.1 orf1ab [Betacoronavirus Erinaceus/VMC/DEU/2012]	799.443	6.109
AFK66144.1 viralA-type inclusion protein [Ostreococcus lucimarinus virus OlV3]	303.169	12.852		AOV61558.1 baseplate wedge initiator [Synechococcus phage S-WAM1]	733.787	4.329		QDP54495.1 hypothetical protein Unbinned5336contig1001_27 [Prokaryotic dsDNA virus sp.]	384.671	5.448		AOZ66245.1 polyprotein [Botrytis cinerea betaendornavirus 1]	425.961	6.109		AKC42482.1 polymerase [Guaroa virus]	259.204	6.517		APG77342.1 hypothetical protein [Wenling nido-like virus 1]	756.041	5.868		ALJ56097.1 polyprotein [Phaseolus vulgaris alphaendornavirus 1]	526.319	6.678		AMZ02743.1 kinesin-like protein [Mimivirus Bombay]	338.079	5.347		AGT28262.1 orf1ab [Betacoronavirus Erinaceus/VMC/DEU/2012]	798.39	6.148
ALI95482.1 hypothetical protein OlV2_119c [Ostreococcus lucimarinus virus 2]	302.672	12.837		AIX40652.1 structural protein [Synechococcus phage ACG-2014d]	733.541	4.19		QDP56074.1 hypothetical protein GOVbin3205_17 [Prokaryotic dsDNA virus sp.]	382.192	5.181		AGC75065.1 hypothetical protein FgHV1gp2 [Fusarium graminearum hypovirus 1]	421.672	7.805		AKC42502.1 polymerase [Guaroa virus]	259.163	6.313		ARO50047.1 polyprotein [Apis flavivirus]	749.875	7.98		ALT66307.1 polyprotein [Hordeum vulgare alphaendornavirus]	525.911	6.008		AHJ40024.1 kinesin-like protein [Samba virus]	338.079	5.347		ABN10838.1 orf1ab polyprotein [Bat coronavirus HKU4-1]	795.2	6.059
ADQ91534.1 hypothetical protein [Ostreococcus lucimarinus virus 1]	295.253	12.822		AIX14902.1 structural protein [Synechococcus phage ACG-2014d]	733.489	4.177		QDP64365.1 hypothetical protein GOVbin52_38 [Prokaryotic dsDNA virus sp.]	381.945	5.092		AXN77143.1 putative polyprotein [Phytophthora infestans RNA virus 2]	410.867	7.556		AKC42494.1 polymerase [Guaroa virus]	259.12	6.313		ALL52879.1 polyprotein [Tacheng tick virus 8]	719.763	7.249		BAM68539.1 polyprotein [Phaseolus vulgaris alphaendornavirus 1]	511.804	6.275		AKI80958.1 kinesin-like protein [Acanthamoeba polyphaga mimivirus]	338.079	5.347		ADK66840.1 ORF1ab [Bat coronavirus BM48-31/BGR/2008]	789.454	6.033
AGH31210.1 hypothetical protein OLNG_00137 [Ostreococcus lucimarinus virus OlV5]	293.558	12.822		AIX18657.1 structural protein [Synechococcus phage ACG-2014d]	733.471	4.177		QDP60295.1 hypothetical protein Tp1122MES720101_1, partial [Prokaryotic dsDNA virus sp.]	380.85	5.321		AGP03024.1 putative polyprotein [Sclerotinia sclerotiorum endornavirus 1]	392.697	5.982		AKC42510.1 polymerase [Guaroa virus]	259.106	6.313		QGQ56578.1 orf1ab polyprotein [Botrylloides leachii nidovirus]	682.878	6.927		AEX28369.1 polyprotein [Persea americana alphaendornavirus 1]	501.313	6.173		AGC02070.1 hypothetical protein Moumou_00536 [Acanthamoeba polyphaga moumouvirus]	337.533	5.041		AJO67755.1 replicase polyprotein 1ab [Chinook salmon bafinivirus]	784.437	6.326
CBI70108.1 putative virus inclusion body [Ostreococcus tauri virus 2]	293.341	12.764		AIX19094.1 structural protein [Synechococcus phage ACG-2014d]	733.443	4.177		QDP45726.1 hypothetical protein Unbinned5179contig1000_13 [Prokaryotic dsDNA virus sp.]	376.596	8.434		AHN50398.1 polyprotein [Sclerotinia sclerotiorum betaendornavirus 1]	389.097	5.766		AKC42498.1 polymerase [Guaroa virus]	259.106	6.313		ALL52886.1 polyprotein [Shuangao lacewing virus 2]	667.503	6.237		AYA60157.1 polyprotein [Cluster bean endornavirus 1]	475.263	6.02		AQN68438.1 hypothetical protein [Saudi moumouvirus]	337.533	5.041		AOG30821.1 ORF1ab protein [Rousettus bat coronavirus]	775.02	6.097
AEP16156.1 hypothetical protein ERVG_00281 [Emiliania huxleyi virus 208]	293.052	12.749		AIX24631.1 structural protein [Synechococcus phage ACG-2014d]	733.443	4.177		QDP57679.1 putative ATP-dependent DNA helicase [Prokaryotic dsDNA virus sp.]	367.603	5.156		AJA41110.1 polyprotein [Alternaria brassicicola betaendornavirus 1]	383.752	6.547		AKC42478.1 polymerase [Guaroa virus]	259.087	6.351		ALL52889.1 polyprotein [Beihai barnacle viurs 1]	665.053	6.898		AZJ53460.1 polyprotein [Celery latent virus]	409.947	7.366		AVL94622.1 collagen repeat protein [Moumouvirus australiensis]	337.413	4.952		ACA52163.1 ORF1ab polyprotein [Miniopterus bat coronavirus 1]	770.765	5.881
AUF82701.1 hypothetical protein TetV_619 [Tetraselmis virus 1]	289.316	12.661		AIX37199.1 structural protein [Synechococcus phage ACG-2014d]	733.443	4.177		QDP55787.1 hypothetical protein Unbinned2706contig1001_48 [Prokaryotic dsDNA virus sp.]	365.671	4.965		ABD73305.1 putative polyprotein [Gremmeniella abietina type B RNA virus XL1]	383.343	6.868		ACR56362.1 large RNA-dependent RNA polymerase [Lujo mammarenavirus]	255.855	6.109		ALZ45815.1 hypothetical protein [White spot syndrome virus]	664.34	6.135		BAM37090.1 ORF 1a/1b fusion polyprotein [Blueberry virus A]	399.339	7.571		AVL94922.1 hypothetical protein mc_536 [Moumouvirus australiensis]	336.858	5.194		ABN10910.1 orf1ab polyprotein [Bat coronavirus HKU9-1]	769.729	6.237
ALI95782.1 hypothetical protein OlV7_150 [Ostreococcus lucimarinus virus 7]	285.724	12.647		AIX16378.1 structural protein [Synechococcus phage ACG-2014d]	733.428	4.177		QDP65499.1 hypothetical protein GOVbin152_11 [Prokaryotic dsDNA virus sp.]	363.304	5.143		ANR02706.1 polyprotein [Rhizoctonia solani flexivirus 1]	381.523	7.249		AIP90502.1 polyprotein [Salivirus FHB]	254.475	5.881		AAK77836.1 ORF167 [White spot syndrome virus]	664.316	6.148		AFM30943.1 polyprotein [Sweet potato virus G]	395.3	7.351		ANB50717.1 kinesin-like protein [Powai lake megavirus]	336.604	5.08		ABI97394.1 replicase polyprotein 1ab [White bream virus]	769.51	6.148
AET98196.1 hypothetical protein EPVG_00309 [Emiliania huxleyi virus 201]	274.26	12.647		AIX34770.1 structural protein [Synechococcus phage ACG-2014d]	733.428	4.177		QDP61235.1 putative NUDIX domain protein [Prokaryotic dsDNA virus sp.]	360.165	4.914		ADU64759.1 polyprotein [Tuber aestivum betaendornavirus]	364.128	6.02		AAR31613.1 large tegument protein [Human betaherpesvirus 5]	253.174	6.02		ALN66566.1 capsid protein [White spot syndrome virus]	664.254	6.148		AAX87001.1 polyprotein [Blackberry virus Y]	393.838	6.427		AVG46339.1 hypothetical protein [Acanthamoeba polyphaga mimivirus]	336.205	5.08		ANA57415.1 polyprotein 1ab [Goat torovirus]	765.853	5.868
AHA55251.1 putative membrane protein, partial [Emiliania huxleyi virus 156]	270.969	12.618		AIX36055.1 structural protein [Synechococcus phage ACG-2014d]	733.428	4.177		QDP47909.1 hypothetical protein GOVbin225_30 [Prokaryotic dsDNA virus sp.]	358.68	5.296		AAA67458.1 ORF B [Cryphonectria hypovirus 1]	361.718	6.766		ABY87071.1 L polymerase [Chapare mammarenavirus]	252.825	6.059		AYO91059.1 capsid protein [White spot syndrome virus]	664.254	6.148		BAA22702.1 polyprotein [Sweet potato feathery mottle virus]	393.821	7.088		AGD92552.1 kinesin-like protein [Megavirus lba]	336.193	5.092		SNT95682.1 polyprotein 1ab [Porcine torovirus]	764.744	5.868
ALH22908.1 multiple glycosyltransferase domain containing protein [Chrysochromulina ericina virus]	267.649	12.588		AIX15547.1 structural protein [Synechococcus phage ACG-2014d]	733.428	4.177		QDP57818.1 hypothetical protein Unbinned2819contig1000_1 [Prokaryotic dsDNA virus sp.]	358.166	5.029		BAT32944.1 polyprotein [Rosellinia necatrix endornavirus 1]	360.151	6.605		AAQ55263.1 L protein [Brazilian mammarenavirus]	252.797	5.855		ALN66245.1 capsid protein [White spot syndrome virus]	664.177	6.16		AFJ68041.1 polyprotein [Sweet potato virus 2]	393.562	7.117		AEQ33328.1 kinesin-like protein [Megavirus chiliensis]	336.174	5.067		ACA52170.1 ORF1ab polyprotein [Miniopterus bat coronavirus HKU8]	763.536	5.982
ALH23251.1 repeat containing protein [Chrysochromulina ericina virus]	264.104	12.574		AIX37635.1 structural protein [Synechococcus phage ACG-2014d]	733.428	4.19		QDP56420.1 putative virion DNA-directed RNA polymerase [Prokaryotic dsDNA virus sp.]	354.155	5.321		AEL99352.1 polyprotein [Sclerotinia sclerotiorum hypovirus 1]	336.837	6.338		APW78793.1 L [Human respiratory syncytial virus B]	250.186	7.892		AAL89287.1 WSSV419 [Shrimp white spot syndrome virus]	664.122	6.186		ADQ74918.1 polyprotein [Sweet potato virus C]	392.974	6.898		AVG47449.1 kinesin [Acanthamoeba polyphaga mimivirus]	336.174	5.067		AGB05580.1 polyprotein 1ab [Porcine torovirus]	763.304	5.728
QDF45920.1 hypothetical protein [Chrysochromulina parva virus]	248.393	12.574		AIX46345.1 structural protein [Synechococcus phage ACG-2014d]	733.428	4.177		QDP53428.1 hypothetical protein GOVbin4296_38 [Prokaryotic dsDNA virus sp.]	351.374	7.41		AWT23236.1 polyprotein [Botrytis cinerea hypovirus 1]	336.4	6.62		APW78650.1 L [Human respiratory syncytial virus B]	249.954	7.878		AWM67223.1 capsid protein [White spot syndrome virus]	664.096	6.173		AYE54582.1 replicase polyprotein [Brassica napus RNA virus 1]	390.388	5.868		AVL93933.1 kinesin-like protein [Megavirus vitis]	336.002	5.08		AGT21332.1 replicase polyprotein 1ab [Bat coronavirus CDPHE15/USA/2006]	758.247	6.109
AEP16073.1 hypothetical protein ERVG_00197 [Emiliania huxleyi virus 208]	246.441	12.544		AIX14683.1 structural protein [Synechococcus phage ACG-2014d]	733.427	4.177		QDP50914.1 hypothetical protein Tp132SUR00d2C45923861_10 [Prokaryotic dsDNA virus sp.]	349.078	8.756		BAM08994.1 polyprotein [Valsa ceratosperma hypovirus 1]	333.233	6.59		ARB07908.1 L polymerase protein [Human respiratory syncytial virus B]	249.936	7.863		AFX59737.1 wsv360 [White spot syndrome virus]	663.969	6.148		CAA97466.1 polyprotein [Sweet potato mild mottle virus]	390.285	5.97		QKE50432.1 hypothetical protein F-VV10_0312 [Faustovirus]	330.212	5.792		AFU92103.1 orf1ab polyprotein [Rousettus bat coronavirus HKU10]	757.941	6.287
AEP15438.1 hypothetical protein EQVG_00028 [Emiliania huxleyi virus 207]	244.411	12.544		AIX46770.1 structural protein [Synechococcus phage ACG-2014d]	733.427	4.177		QDP49024.1 hypothetical protein Unbinned465contig1000_15 [Prokaryotic dsDNA virus sp.]	338.799	5.156		AAF13604.1 polyprotein [Cryphonectria hypovirus 3]	326.007	6.059		APW78870.1 L [Human respiratory syncytial virus B]	249.918	7.892		ASV62839.1 capsid protein [White spot syndrome virus]	663.862	6.148		AAA66056.1 polyprotein [Rice tungro spherical virus]	390.264	6.262		AMN83432.1 hypothetical protein D5b_00165 [Faustovirus]	330.122	5.753		ABG47077.1 ORF1 [Scotophilus bat coronavirus 512]	757.262	6.135
AUF82589.1 fibronectin type III domain-containing protein [Tetraselmis virus 1]	242.829	12.501		AIX18875.1 structural protein [Synechococcus phage ACG-2014d]	733.414	4.177		QDP50631.1 hypothetical protein Unbinned1966contig1000_6 [Prokaryotic dsDNA virus sp.]	338.087	7.995		AIG94930.1 polyprotein [Phomopsis longicolla hypovirus]	322.701	7.146		APW78639.1 L [Human respiratory syncytial virus B]	249.912	7.863		ATU83351.1 ORF398 [White spot syndrome virus]	663.497	6.148		AAB58882.1 polyprotein [Maize chlorotic dwarf virus]	387.662	5.97		AMN84413.1 hypothetical protein D6_00346 [Faustovirus]	330.122	5.753		AID16672.2 orf1ab polyprotein [Lucheng Rn rat coronavirus]	755.787	5.957
AGE49605.1 Chlorovirus glycoprotein repeat domain-containing protein [Acanthocystis turfacea Chlorella virus Can0610SP]	239.114	12.501		AIX26368.1 structural protein [Synechococcus phage ACG-2014d]	733.414	4.177		QDP66923.1 hypothetical protein Unbinned4409contig1002_24 [Prokaryotic dsDNA virus sp.]	337.782	5.842		AAQ76546.1 polyprotein (endogenous virus) [Cryphonectria hypovirus 4]	320.533	6.465		APW78848.1 L [Human respiratory syncytial virus B]	249.911	7.849		ALN66402.1 capsid protein [White spot syndrome virus]	663.457	6.148		CAI23781.1 polyprotein [Shallot yellow stripe virus]	386.326	6.186		AMP43961.1 hypothetical protein PRJ_Dakar_00163 [Faustovirus]	330.122	5.753		APD51481.1 ORF1ab protein [NL63-related bat coronavirus]	753.984	6.084
CAI65791.1 putative membrane protein [Emiliania huxleyi virus 86]	237.285	12.501		AIX15976.1 structural protein [Synechococcus phage ACG-2014d]	733.414	4.177		QDP67788.1 hypothetical protein GOVbin3530_47 [Prokaryotic dsDNA virus sp.]	336.307	5.054		AVD68666.1 replicase [Entoleuca phenui-like virus 1]	271.422	6.135		ART28397.1 RNA-directed RNA polymerase [Human respiratory syncytial virus B]	249.909	7.863		ASA40473.1 wsv360 [White spot syndrome virus]	663.41	6.148		CAD53318.1 polyprotein [Onion yellow dwarf virus]	385.055	6.249		QJX71053.1 hypothetical protein F-liban_305 [Faustovirus]	329.243	5.728		SNT95676.1 replicase polyprotein [Porcine epidemic diarrhea virus]	753.229	6.02
AGM15573.1 hypothetical protein PGCG_00262 [Phaeocystis globosa virus]	233.993	12.501		AIX38503.1 structural protein [Synechococcus phage ACG-2014d]	733.414	4.19		QDP61476.1 hypothetical protein GOVbin962_67 [Prokaryotic dsDNA virus sp.]	335.959	5.423		BAV56312.1 RNA-dependent RNA polymerase [Fusarium poae negative-stranded virus 1]	269.96	5.931		APW78617.1 L [Human respiratory syncytial virus B]	249.895	7.863		AHY79970.1 polyprotein [Soybean cyst nematode virus 5]	645.878	7.029		AJA41110.1 polyprotein [Alternaria brassicicola betaendornavirus 1]	383.752	6.547		AMN82936.1 hypothetical protein E24_00329 [Faustovirus]	329.163	5.715		SNQ28009.1 replicase polyprotein [Porcine epidemic diarrhea virus]	753.219	6.008
AET73111.1 hypothetical protein PGAG_00222 [Phaeocystis globosa virus 12T]	233.993	12.501		AIX24850.1 structural protein [Synechococcus phage ACG-2014d]	733.413	4.177		AZF89913.1 hypothetical protein [Methanosarcina virus MetMV]	335.732	5.753		BBI93118.1 large protein [Lentinula edodes negative-strand RNA virus 2]	267.297	5.792		APW78760.1 L [Human respiratory syncytial virus B]	249.892	7.863		APG77345.1 1ab, partial [Xinzhou nematode virus 6]	625.308	6.678		ALF36838.1 polyprotein [Bellflower vein chlorosis virus]	382.693	5.855		AMN83923.1 hypothetical protein D5a_00326 [Faustovirus]	329.163	5.715		SNQ27984.1 replicase polyprotein [Porcine epidemic diarrhea virus]	753.199	6.008
AET73858.1 hypothetical protein PGBG_00150 [Phaeocystis globosa virus 14T]	232.95	12.442		AIX45908.1 structural protein [Synechococcus phage ACG-2014d]	733.413	4.177		QDP68135.1 hypothetical protein Unbinned1473contig1000_13 [Prokaryotic dsDNA virus sp.]	328.512	5.245		BBD50445.1 unknown protein [Pythium polare bunya-like RNA virus 1]	256.135	7.439		APW78694.1 L [Human respiratory syncytial virus B]	249.892	7.863		AGE00064.1 ORF1ab [Nse virus]	590.062	6.351		AGY36217.1 polyprotein [Zucchini tigre mosaic virus]	381.461	7.176		AMN84908.1 hypothetical protein E23_00328 [Faustovirus]	329.163	5.715		SNQ28021.1 replicase polyprotein [Porcine epidemic diarrhea virus]	753.199	6.008
AGM15498.1 hypothetical protein PGCG_00187 [Phaeocystis globosa virus]	232.2	12.398		AIX16193.1 structural protein [Synechococcus phage ACG-2014d]	733.412	4.177		QDP52750.1 hypothetical protein Unbinned838contig1000_1, partial [Prokaryotic dsDNA virus sp.]	326.625	4.991		AMN92730.1 replication-associated polyprotein [Fusarium graminearum mycotymovirus 1]	249.548	6.576		APW78782.1 L [Human respiratory syncytial virus B]	249.892	7.863		ABG02430.2 pp1ab polyprotein [Nam Dinh virus]	588.415	6.722		CAA47905.1 polyprotein [Papaya ringspot virus]	381.046	7.263		AIB52024.1 220 kDa polyprotein [Faustovirus]	329.163	5.715		AAK38661.1 Pol1 [Porcine epidemic diarrhea virus]	753.174	6.097
AET73035.1 hypothetical protein PGAG_00146 [Phaeocystis globosa virus 12T]	232.2	12.369		AIX15329.1 structural protein [Synechococcus phage ACG-2014d]	733.401	4.177		QDP53634.1 hypothetical protein GOVbin556_98 [Prokaryotic dsDNA virus sp.]	326.4	4.978		BAV56313.1 RNA-dependent RNA polymerase [Fusarium poae negative-stranded virus 2]	246.78	5.817		ART28408.1 RNA-directed RNA polymerase [Human respiratory syncytial virus B]	249.882	7.863		AEH26445.1 replicase polyprotein 1ab [Cavally virus]	588.268	6.839		AAK17011.2 polyprotein [Papaya ringspot virus W]	380.829	7.366		QJX71586.1 hypothetical protein F-LCD7_0337 [Faustovirus]	327.401	5.779		SNQ27940.1 replicase polyprotein [Porcine epidemic diarrhea virus]	753.117	6.008
AII17215.1 putative concanavalin A-like lectin/glucanase superfamily protein [Aureococcus anophagefferens virus]	231.725	12.369		AIX46987.1 structural protein [Synechococcus phage ACG-2014d]	733.401	4.177		QDP60842.1 hypothetical protein Tp152DCM46671_24 [Prokaryotic dsDNA virus sp.]	324.913	8.039		AWT24701.1 polyprotein [Sclerotinia sclerotiorum deltaflexivirus 2]	235.462	8.039		ATV81313.1 RNA-directed RNA polymerase [Human respiratory syncytial virus B]	249.882	7.863		AGE00056.1 ORF1ab [Hana virus]	587.8	6.59		CAI23782.1 polyprotein [Shallot yellow stripe virus]	379.469	6.097		QJX72105.1 polyprotein [Faustovirus]	327.283	5.792		SNQ28031.1 replicase polyprotein [Porcine epidemic diarrhea virus]	753.102	6.008
ALH23011.1 hypothetical protein ceV_105 [Chrysochromulina ericina virus]	230.094	12.369		AIX36273.1 structural protein [Synechococcus phage ACG-2014d]	733.399	4.19		QDP61301.1 hypothetical protein Unbinned1524contig1000_58 [Prokaryotic dsDNA virus sp.]	323.31	5.931		AMD16208.1 polyprotein [Sclerotinia sclerotiorum deltaflexivirus 1]	230.68	7.424		APW78749.1 L [Human respiratory syncytial virus B]	249.88	7.863		AHV78362.1 ORF 1ab [Casuarina virus]	586.334	6.649		ANH22633.1 polyprotein [Zucchini shoestring virus]	378.985	7.088		QJX73096.1 polyprotein [Faustovirus]	327.058	5.728		SNQ27948.1 replicase polyprotein [Porcine epidemic diarrhea virus]	753.099	6.008
AUF82411.1 glycosyl hydrolase family 65 protein [Tetraselmis virus 1]	224.07	12.369		AIX25286.1 structural protein [Synechococcus phage ACG-2014d]	733.398	4.177		QDP47205.1 hypothetical protein GOVbin655_39 [Prokaryotic dsDNA virus sp.]	322.694	6.942		ANS13830.1 replication-associated polyprotein [Fusarium graminearum deltaflexivirus 1]	226.824	8.053		APW78804.1 L [Human respiratory syncytial virus B]	249.878	7.863		AGE00062.1 ORF1ab [Meno virus]	583.718	6.504		ALX81666.1 polyprotein [Iris severe mosaic virus]	377.451	6.313		QJX73603.1 polyprotein [Faustovirus]	327.058	5.728		SNC44844.1 replicase polyprotein [Porcine epidemic diarrhea virus]	752.988	6.097
AGM15486.1 hypothetical protein PGCG_00175 [Phaeocystis globosa virus]	222.585	12.369		AIX40434.1 structural protein [Synechococcus phage ACG-2014d]	733.398	4.177		QDP51108.1 hypothetical protein Unbinned1190contig1000_1 [Prokaryotic dsDNA virus sp.]	321.602	5.334		ALD89140.1 RNA-dependent RNA polymerase [Sclerotinia sclerotiorum negative-stranded RNA virus 4]	224.365	7.263		AUC68305.1 RNA-directed RNA polymerase L [Human respiratory syncytial virus B]	249.874	7.922		ALL52888.1 polyprotein [Shayang fly virus 4]	582.763	6.971		ASK09431.1 polyprotein [Sudan watermelon mosaic virus]	375.513	7.146		QJX72599.1 polyprotein [Faustovirus]	327.048	5.728		APD51473.1 ORF1ab protein [NL63-related bat coronavirus]	752.765	6.313
AET73846.1 hypothetical protein PGBG_00138 [Phaeocystis globosa virus 14T]	222.585	12.369		AIX38722.1 structural protein [Synechococcus phage ACG-2014d]	733.398	4.177		QDP61536.1 hypothetical protein Unbinned8596contig1000_49 [Prokaryotic dsDNA virus sp.]	317.827	4.813		BBI93117.1 large protein [Lentinula edodes negative-strand RNA virus 1]	221.774	7.117		APW78815.1 L [Human respiratory syncytial virus B]	249.866	7.863		APG77709.1 hypothetical protein [Shahe endorna-like virus 1]	577.365	5.995		ASK09432.1 polyprotein [Wild melon vein banding virus]	374.184	7.205		QJX74110.1 hypothetical protein F-E9_356 [Faustovirus]	326.783	5.728		AAY16374.1 polyprotein ab [Feline infectious peritonitis virus]	751.196	5.868
AET73023.1 hypothetical protein PGAG_00134 [Phaeocystis globosa virus 12T]	222.585	12.369		AIX21176.1 structural protein [Synechococcus phage ACG-2014d]	733.398	4.177		QDP54901.1 hypothetical protein Unbinned3065contig1002_3 [Prokaryotic dsDNA virus sp.]	317.295	5.156		AJT39503.1 gp5 [Sclerotinia sclerotiorum negative-stranded RNA virus 3]	221.569	8.097		APW78771.1 L [Human respiratory syncytial virus B]	249.864	7.863		APG77743.1 hypothetical protein [Wuchan romanomermis nematode virus 1]	562.164	5.957		AOT35732.1 polyprotein [Euphorbia ringspot virus]	371.815	6.839		AFX92695.1 kinesin-like protein [Megavirus courdo11]	301.479	5.219		AIA62251.1 ORF1ab polyprotein [BtRf-AlphaCoV/HuB2013]	749.881	6.3
AOM63561.1 putative glycosyltransferase family 32 protein [Heterosigma akashiwo virus 01]	215.702	12.369		AIX25715.1 structural protein [Synechococcus phage ACG-2014d]	733.398	4.177		QDP51233.1 hypothetical protein Unbinned1068contig1001_27 [Prokaryotic dsDNA virus sp.]	314.827	8.668		AHW76811.1 large polymerase [Sclerotinia sclerotiorum negative-stranded RNA virus 1]	221.535	8.053		APW78881.1 L [Human respiratory syncytial virus B]	249.86	7.863		APG77323.1 hypothetical protein [Beihai Nido-like virus 1]	551.97	6.198		AYA22224.1 polyprotein 1a/1b [Blackcurrant-associated closterovirus 1]	371.609	7.337		AEX61801.1 kinesin-like protein [Megavirus courdo7]	301.42	5.219		CAB91143.1 replicase [Transmissible gastroenteritis virus]	749.073	5.944
AUF82507.1 fibronectin type III domain-containing protein [Tetraselmis virus 1]	213.401	12.325		AIX27004.1 structural protein [Synechococcus phage ACG-2014d]	733.398	4.19		QDP48861.1 hypothetical protein Unbinned7794contig1000_5 [Prokaryotic dsDNA virus sp.]	313.797	4.647		CAJ34331.3 hypothetical protein [Phlebiopsis gigantea mycovirus dsRNA 1]	218.764	8.097		APW78826.1 L [Human respiratory syncytial virus B]	249.86	7.863		APG77655.1 hypothetical protein [Hubei endorna-like virus 1]	518.418	6.275		AXN56975.1 1a/1b [Blackcurrant leafroll-associated virus 1]	370.495	7.395		AUV58555.1 kinesin, partial [Bandra megavirus]	288.913	5.283		ABQ57207.1 orf1ab polyprotein [Rhinolophus bat coronavirus HKU2]	748.633	6.02
AOM63532.1 putative outer membrane protein [Heterosigma akashiwo virus 01]	213.269	12.325		AIX35194.1 structural protein [Synechococcus phage ACG-2014d]	733.397	4.177		QDP47304.1 hypothetical protein Unbinned4388contig1000_23 [Prokaryotic dsDNA virus sp.]	313.586	5.881		AKH14760.1 cap-pol fusion protein [Sclerotinia sclerotiorum botybirnavirus 1]	217.412	5.537		APW78837.1 L [Human respiratory syncytial virus B]	249.86	7.863		ABQ08835.1 hypothetical protein SGHV062 [Glossina pallidipes salivary gland hypertrophy virus]	512.122	4.774		AYA58347.1 1a/1b [Blackcurrant leafroll-associated virus 1]	370.267	7.483		QKU34115.1 hypothetical protein [Tupanvirus deep ocean]	274.274	5.334		AIA62258.1 ORF1ab polyprotein [BtRf-AlphaCoV/YN2012]	748.525	6.008
ALH23085.1 Multiple type acyltransferase domains containing protein [Chrysochromulina ericina virus]	210.988	12.325		AIX37417.1 structural protein [Synechococcus phage ACG-2014d]	733.396	4.177		QDP59027.1 hypothetical protein GOVbin1678_69 [Prokaryotic dsDNA virus sp.]	311.652	5.397		AVT42115.1 putative RNA-dependent RNA polymerase [Bipolaris maydis botybirnavirus 1]	216.321	5.626		APW78716.1 L [Human respiratory syncytial virus B]	249.857	7.79		AJG39246.1 RNA-dependent RNA polymerase [Shayang Spider Virus 1]	506.405	6.211		ACJ31798.2 polyprotein [Lupinus mosaic virus]	369.119	7.307		QKU35376.1 capsid protein [Tupanvirus soda lake]	274.169	5.232		ADI80512.1 orf1ab polyprotein [Mink coronavirus strain WD1127]	746.164	6.16
CAI65483.1 putative lectin protein [Emiliania huxleyi virus 86]	210.385	12.325		AIX22405.1 structural protein [Synechococcus phage ACG-2014d]	733.387	4.177		QDP53338.1 hypothetical protein Tp166DCM644871_41 [Prokaryotic dsDNA virus sp.]	304.21	4.444		AOV81680.1 ORF2 [Ceratobasidium endornavirus B]	214.922	7.439		APW78628.1 L [Human respiratory syncytial virus B]	249.853	7.863		AMB48673.1 P53 transcription factor-like protein [Glossina pallidipes salivary gland hypertrophy virus]	497.651	4.851		AGH25932.1 polyprotein [Sweet potato latent virus]	367.768	7.497		ATZ80938.1 membrane associated protein [Bodo saltans virus]	273.681	4.736		ABW87819.1 ORF 1ab polyprotein [Beluga whale coronavirus SW1]	743.971	5.588
AEO97872.1 hypothetical protein ENVG_00176 [Emiliania huxleyi virus 84]	210.385	12.325		AIX20959.1 structural protein [Synechococcus phage ACG-2014d]	733.385	4.177		QDP53656.1 hypothetical protein Unbinned5406contig1000_2 [Prokaryotic dsDNA virus sp.]	304.191	5.537		AFD04798.1 cap-pol fusion protein [Botrytis porri botybirnavirus 1]	213.168	6.046		APW78705.1 L [Human respiratory syncytial virus B]	249.851	7.892		APG77333.1 1ab [Wuhan insect virus 19]	482.366	6.478		CAA66281.1 polyprotein [Lettuce mosaic virus]	367.624	7.146		AQN68111.1 collagen-like protein 7 [Saudi moumouvirus]	270.202	5.308		AIA62245.1 ORF1ab polyprotein [BtMr-AlphaCoV/SAX2011]	740.941	6.008
AHA55663.1 putative lectin protein [Emiliania huxleyi virus 164]	210.385	12.325		AIX25933.1 structural protein [Synechococcus phage ACG-2014d]	733.371	4.177		QDP62641.1 hypothetical protein Tp166SUR375021_41 [Prokaryotic dsDNA virus sp.]	302.199	4.431		AAG23416.1 replicase [Botrytis virus F]	212.267	6.81		APW78738.1 L [Human respiratory syncytial virus B]	249.851	7.863		APG77918.1 hypothetical protein [Hubei picorna-like virus 53]	477.964	6.3		AYC81022.1 polyprotein [Pleione flower breaking virus]	367.407	7.059		AEQ32872.1 putative capsid protein 3 [Megavirus chiliensis]	266.849	5.283		AKG92638.1 ORF1ab [Ferret coronavirus]	739.168	6.16
AEP14999.1 hypothetical protein EOVG_00062 [Emiliania huxleyi virus 88]	210.385	12.325		AIX35616.1 structural protein [Synechococcus phage ACG-2014d]	733.37	4.177		QDP52821.1 hypothetical protein Unbinned838contig1000_72, partial [Prokaryotic dsDNA virus sp.]	301.273	6.046		BAT62493.1 polyprotein [Red clover powdery mildew-associated totivirus 9]	203.836	7.176		AUC68437.1 RNA-directed RNA polymerase L [Human respiratory syncytial virus B]	249.848	7.892		BBC62177.1 hypothetical protein [Osedax japonicus RNA virus 1]	475.533	6.427		BAE78404.1 polyprotein [East Asian Passiflora virus]	367.188	7.146		AVG47285.1 capsid 3 protein [Acanthamoeba polyphaga mimivirus]	266.849	5.283		AZF86123.1 ORF1ab polyprotein [Alphacoronavirus Bat-CoV/P.kuhlii/Italy/3398-19/2015]	737.254	6.275
CAZ69396.1 putative lectin protein [Emiliania huxleyi virus 99B1]	210.264	12.325		AIX37853.1 structural protein [Synechococcus phage ACG-2014d]	733.353	4.177		QDP47813.1 hypothetical protein Unbinned3138contig1001_32 [Prokaryotic dsDNA virus sp.]	300.957	8.653		AAA81884.1 cap-pol fusion protein [Ustilago maydis virus H1]	201.393	6.237		APW78903.1 L [Human respiratory syncytial virus B]	249.843	7.863		ALN66401.1 hypothetical protein [White spot syndrome virus]	467.906	5.792		AAR99062.1 polyprotein [Watermelon mosaic virus]	366.777	6.81		AGF85378.1 hypothetical protein glt_00569 [Moumouvirus goulette]	265.984	5.639		AIA62264.1 ORF1ab polyprotein [BtNv-AlphaCoV/SC2013]	733.363	5.97
AET97946.1 hypothetical protein EPVG_00058 [Emiliania huxleyi virus 201]	209.294	12.325		AIX25067.1 structural protein [Synechococcus phage ACG-2014d]	733.314	4.177		QDP56020.1 hypothetical protein Unbinned4409contig1001_39 [Prokaryotic dsDNA virus sp.]	300.578	5.207		AFD04799.1 hypothetical protein [Botrytis porri botybirnavirus 1]	197.117	6.415		APW78727.1 L [Human respiratory syncytial virus B]	249.842	7.863		ASA40472.1 wsv343 [White spot syndrome virus]	467.77	5.792		BBD74024.1 polyprotein [East Asian Passiflora distortion virus]	366.689	7.146		AVL93778.1 putative capsid protein 3 [Megavirus vitis]	265.706	5.27		QCB65096.1 polyprotein 1ab [Canada goose coronavirus]	729.225	6.02
AEO98277.1 hypothetical protein ELVG_00228 [Emiliania huxleyi virus 203]	209.294	12.31		AIX36490.1 structural protein [Synechococcus phage ACG-2014d]	733.285	4.177		QDP59907.1 hypothetical protein GOVbin709_31 [Prokaryotic dsDNA virus sp.]	299.915	4.965		AVT42114.1 hypothetical protein [Bipolaris maydis botybirnavirus 1]	195.151	6.634		APW78661.1 L [Human respiratory syncytial virus B]	249.839	7.863		ATU83352.1 ORF963 [White spot syndrome virus]	467.712	5.792		AAM60816.1 polyprotein precursor [Bean common mosaic virus]	366.318	7.073		AVG46180.1 capsid 3 [Acanthamoeba polyphaga mimivirus]	265.52	5.232		ATP66783.1 ORF1ab polyprotein [Shrew coronavirus]	716.444	6.071
AEP15603.1 hypothetical protein EQVG_00193 [Emiliania huxleyi virus 207]	209.294	12.31		AIX39797.1 structural protein [Synechococcus phage ACG-2014d]	733.283	4.177		QDP54093.1 hypothetical protein GOVbin1629_29 [Prokaryotic dsDNA virus sp.]	294.837	5.652		AKH14761.1 hypothetical protein [Sclerotinia sclerotiorum botybirnavirus 1]	194.698	7.614		ATV81302.1 RNA-directed RNA polymerase [Human respiratory syncytial virus B]	249.837	7.863		ALN66244.1 hypothetical protein [White spot syndrome virus]	467.703	5.766		AAB53147.1 polyprotein [Peanut stripe virus]	365.739	7.088		AUV58396.1 capsid 3 [Bandra megavirus]	265.398	5.334		ASF90443.1 ORF1ab polyprotein [Wencheng Sm shrew coronavirus]	715.867	6.198
AEP16011.1 hypothetical protein ERVG_00134 [Emiliania huxleyi virus 208]	209.294	12.296		AIX35834.1 structural protein [Synechococcus phage ACG-2014d]	733.258	4.177		QDP58585.1 hypothetical protein Unbinned8138contig1000_49 [Prokaryotic dsDNA virus sp.]	294.582	5.614		AIA61617.1 polyprotein [Sclerotinia sclerotiorum debilitation-associated RNA virus 2]	193.506	6.376		AUC68602.1 RNA-directed RNA polymerase L [Human respiratory syncytial virus B]	249.831	7.936		ALZ45814.1 BUD22 [White spot syndrome virus]	467.553	5.779		ARF07717.1 polyprotein [Endive necrotic mosaic virus]	364.973	7.497		ANB50563.1 hypothetical protein [Powai lake megavirus]	264.931	5.347		ASF90449.1 ORF1ab polyprotein [Wencheng Sm shrew coronavirus]	715.841	6.135
AET72892.1 hypothetical protein PGAG_00002 [Phaeocystis globosa virus 12T]	205.098	12.296		AIX26150.1 structural protein [Synechococcus phage ACG-2014d]	733.255	4.177		QDP49828.1 hypothetical protein GOVbin1511_38 [Prokaryotic dsDNA virus sp.]	293.607	4.978		AAN64332.2 polyprotein [Sclerotinia sclerotiorum debilitation-associated RNA virus]	193.148	6.3		AUC68185.1 RNA-directed RNA polymerase L [Human respiratory syncytial virus B]	249.831	7.936		ASV62840.1 hypothetical protein [White spot syndrome virus]	467.451	5.779		BAA01726.1 polyprotein [Pea seed-borne mosaic virus]	364.276	7.512		AQN68271.1 capsid protein [Saudi moumouvirus]	264.303	5.423		AFD29225.1 replicase polyprotein [Night heron coronavirus HKU19]	704.402	5.855
AGM15354.1 hypothetical protein PGCG_00042 [Phaeocystis globosa virus]	205.095	12.296		AIX34550.1 structural protein [Synechococcus phage ACG-2014d]	733.229	4.177		QDP48499.1 hypothetical protein Tp158DCM1228761_1, partial [Prokaryotic dsDNA virus sp.]	293.523	5.626		AKJ26309.1 polyprotein [Sclerotinia sclerotiorum fusarivirus 1]	191.672	8.141		AUC68262.1 RNA-directed RNA polymerase L [Human respiratory syncytial virus B]	249.831	7.936		AFX59720.1 wsv343 [White spot syndrome virus]	467.441	5.792		ADF31931.1 polyprotein [Sunflower chlorotic mottle virus]	363.945	6.883		AVL94762.1 capsid protein 3 [Moumouvirus australiensis]	263.497	5.308		ACJ12052.1 orf1ab polyprotein [Thrush coronavirus HKU12-600]	702.196	5.919
AET73710.1 hypothetical protein PGBG_00002 [Phaeocystis globosa virus 14T]	204.88	12.281		AXF41237.1 structural protein [Cyanophage S-TIM4]	704.977	4.457		QDP58795.1 hypothetical protein Unbinned80contig1000_4 [Prokaryotic dsDNA virus sp.]	292.01	6.186		APA05125.1 RNA-dependent RNA polymerase [Nigrospora oryzae fusarivirus 1]	186.555	7.644		AUC68284.1 RNA-directed RNA polymerase L [Human respiratory syncytial virus B]	249.831	7.936		ALN66565.1 hypothetical protein [White spot syndrome virus]	467.441	5.779		CAC86160.1 polyprotein [Bean common mosaic virus]	363.92	6.883		AVK75835.1 DNA polymerase type-B [Pandoravirus neocaledonia]	259.978	7.322		ACJ12061.1 orf1ab polyprotein [Munia coronavirus HKU13-3514]	701.729	5.868
AAZ94041.1 VP1 [Micromonas pusilla reovirus]	201.347	12.281		ADO98490.1 structural protein [Prochlorococcus phage P-RSM4]	704.919	4.457		QDP63317.1 hypothetical protein GOVbin703_64 [Prokaryotic dsDNA virus sp.]	289.863	4.546		AWT23237.1 hypothetical protein [Botrytis cinerea fusarivirus 1]	186.312	8.551		AUC68064.1 RNA-directed RNA polymerase L [Human respiratory syncytial virus B]	249.831	7.936		AYO90894.1 hypothetical protein [White spot syndrome virus]	467.441	5.779		QBS16347.1 polyprotein [Dendrobium chlorotic mosaic virus]	363.484	6.781		AVK76899.1 DNA polymerase type-B [Pandoravirus macleodensis]	259.598	7.22		AFD29200.1 replicase polyprotein [White-eye coronavirus HKU16]	701.527	6.084
BAP99818.1 predicted replication-associated protein [Chaetoceros tenuissimus RNA virus type-II]	199.022	12.266		ADO99469.1 hypothetical protein Syn19_088 [Synechococcus phage Syn19]	694.378	4.342		QDP63119.1 hypothetical protein GOVbin2277_46 [Prokaryotic dsDNA virus sp.]	288.158	5.525		BAT50986.1 coat protein [Yado-nushi virus 1-A]	186.068	7.629		AUC68251.1 RNA-directed RNA polymerase L [Human respiratory syncytial virus B]	249.831	7.936		AWM67222.1 hypothetical protein [White spot syndrome virus]	467.194	5.779		CAJ57715.1 polyprotein [Narcissus degeneration virus]	363.426	6.517		ATE82149.1 DNA polymerase type-B [Pandoravirus salinus]	258.671	7.571		AFD29186.1 replicase polyprotein [Porcine coronavirus HKU15]	700.003	5.881
AHA54785.1 putative membrane protein [Emiliania huxleyi virus 145]	197.582	12.266		AMO42876.1 baseplate wedge initiator [Cyanophage S-RIM50]	691.157	4.202		QDP54528.1 hypothetical protein Unbinned2514contig1000_20 [Prokaryotic dsDNA virus sp.]	287.202	6.211		AKJ87316.1 hypothetical protein [Sclerotinia sclerotiorum megabirnavirus 1]	178.587	5.817		AUC68404.1 RNA-directed RNA polymerase L [Human respiratory syncytial virus B]	249.831	7.936		APG76881.1 hypothetical protein [Beihai picorna-like virus 108]	463.099	5.792		BBD33993.1 polyprotein [Gomphocarpus mosaic virus]	363.175	7.117		AKI80174.1 putative capsid protein 3 [Acanthamoeba polyphaga mimivirus]	253.605	5.041		AFD29208.1 replicase polyprotein [Sparrow coronavirus HKU17]	699.934	5.804
BAG30951.1 replicase polyprotein [Chaetoceros tenuissimus RNA virus 01]	196.257	12.266		AOO10894.1 hypothetical protein RW080711_085 [Synechococcus phage S-RIM8]	691.039	4.253		QDP50919.1 hypothetical protein Tp132SUR00d2C45923861_15 [Prokaryotic dsDNA virus sp.]	284.668	4.736		BAM93351.1 hypothetical protein [Rosellinia necatrix quadrivirus 1]	178.303	5.118		ASK05523.1 large polymerase [Human respiratory syncytial virus B]	249.829	7.922		ACA21300.1 replicase polyprotein 1a [Yellow head virus]	462.662	6.249		CAC83052.1 polyprotein [Dasheen mosaic virus]	362.531	7.337		AEQ60626.1 Capsid protein [Acanthamoeba castellanii mamavirus]	253.119	5.118		AFD29193.2 replicase polyprotein [Porcine coronavirus HKU15]	699.891	5.868
ALH23125.1 Ribonucleotide reductase large subunit [Chrysochromulina ericina virus]	195.41	12.266		AOO10233.1 hypothetical protein RW01021201_085 [Synechococcus phage S-RIM8]	691.008	4.253		QDP60201.1 hypothetical protein Unbinned3972contig1001_30 [Prokaryotic dsDNA virus sp.]	280.096	6.3		BAL46423.1 hypothetical protein [Rosellinia necatrix quadrivirus 1]	178.245	5.054		ART28419.1 RNA-directed RNA polymerase [Human respiratory syncytial virus B]	249.827	7.863		AQS27935.1 replicase polyprotein 1a [Yellow head virus]	461.733	6.16		ADT71770.1 polyprotein [Apium virus Y]	362.348	7.19		AKI79211.1 capsid protein [Acanthamoeba polyphaga mimivirus]	253.107	5.194		ACJ12034.1 orf1ab polyprotein [Bulbul coronavirus HKU11-934]	699.007	5.906
AUF82384.1 hypothetical protein TetV_292 [Tetraselmis virus 1]	193.859	12.266		AOO11117.1 hypothetical protein RW220300_086 [Synechococcus phage S-RIM8]	690.98	4.253		QDP58003.1 hypothetical protein Tp1123DCM939791_36 [Prokaryotic dsDNA virus sp.]	279.149	5.156		AAO26217.1 RNA-dependent RNA polymerase [Oyster mushroom spherical virus]	176.16	7.585		APW78672.1 L [Human respiratory syncytial virus B]	249.826	7.863		AAF82689.1 ORF1a polyprotein pp1a [Gill-associated virus]	460.307	6.224		ABY86626.1 polyprotein [Squash vein yellowing virus]	361.912	6.427		ADO18634.1 probable capsid protein 3 [Acanthamoeba polyphaga mimivirus]	253.104	5.13		AFD29243.1 replicase polyprotein [Common moorhen coronavirus HKU21]	695.457	6.046
AFK65887.1 viral A-type inclusion protein [Ostreococcus lucimarinus virus OlV6]	192.198	12.266		AFB15361.1 gp7 [Synechococcus phage S-RIM8 A.HR5]	690.98	4.253		QDP59874.1 hypothetical protein Tp1124DCM412261_42 [Prokaryotic dsDNA virus sp.]	279.149	5.156		ARO52686.1 replicase [Neofusicoccum luteum fusarivirus 1]	175.119	7.775		AUC68470.1 RNA-directed RNA polymerase L [Human respiratory syncytial virus B]	249.817	7.936		AAB18834.1 L protein [Dugbe orthonairovirus]	459.392	6.402		AEB00568.1 polyprotein [Celery mosaic virus]	361.535	7.454		BAV61544.1 putative capsid protein 3 [Acanthamoeba castellanii mimivirus]	253.104	5.13		AFD29216.1 replicase polyprotein [Magpie-robin coronavirus HKU18]	694.726	5.893
BAK40203.1 putative replication related protein [Chaetoceros species RNA virus 02]	192.007	12.266		AFB17787.1 hypothetical protein SXEG_00205 [Synechococcus phage S-RIM8 A.HR3]	690.98	4.253		QDP49935.1 hypothetical protein Tp1123DCM257201_12 [Prokaryotic dsDNA virus sp.]	278.876	6.033		ALO50136.1 175 kDa protein [Pleospora typhicola fusarivirus 1]	175.017	8.258		AUC68481.1 RNA-directed RNA polymerase L [Human respiratory syncytial virus B]	249.813	7.936		APG77325.1 1ab [Wuhan nido-like virus 1]	458.443	6.44		AKU47816.1 polyprotein [Lettuce Italian necrotic virus]	360.361	6.59		BAV62532.1 probable capsid protein 3 [Acanthamoeba castellanii mimivirus]	253.104	5.13		AFD29233.1 replicase polyprotein [Wigeon coronavirus HKU20]	691.854	6.046
AGM15367.1 outer membrane autotransporter [Phaeocystis globosa virus]	190.818	12.252		AGH57961.1 hypothetical protein CPJG_00209 [Synechococcus phage KBS-M-1A]	690.98	4.253		QDP54567.1 hypothetical protein Tp118DCM00d2C30442581_5 [Prokaryotic dsDNA virus sp.]	277.647	5.385		AAT07067.2 RNA-dependent RNA polymerase [Fusarium graminearum dsRNA mycovirus-1]	174.441	7.527		APW78859.1 L [Human respiratory syncytial virus B]	249.811	7.863		AKC89343.1 RNA-dependent RNA-polymerase, partial [Chim orthonairovirus]	456.478	6.854		AAT66639.1 gp1 [Cucumber vein yellowing virus]	360.332	6.338		AAV50707.1 capsid protein [Acanthamoeba polyphaga mimivirus]	253.104	5.13		AIJ50564.1 pp1a replicase polyprotein [Ball python nidovirus 1]	663.128	7.249
AET73723.1 hypothetical protein PGBG_00015 [Phaeocystis globosa virus 14T]	190.818	12.252		AOO10454.1 hypothetical protein RW03080701_085 [Synechococcus phage S-RIM8]	690.955	4.253		QDP48953.1 hypothetical protein Unbinned1068contig1000_34 [Prokaryotic dsDNA virus sp.]	276.174	6.364		BAP16392.1 RNA dependent RNA polymerase [Rosellinia necatrix fusarivirus 1]	174.114	7.497		AUC68547.1 RNA-directed RNA polymerase L [Human respiratory syncytial virus B]	249.809	7.936		ALD84352.1 RNA-dependent RNA polymerase [Keterrah virus]	455.851	6.634		ACB88930.1 polyprotein [Algerian watermelon mosaic virus]	360.22	7.249		AMZ02884.1 putative capsid protein 3 [Mimivirus Bombay]	253.104	5.13		ASO76149.1 ORF1a [Morelia viridis nidovirus]	637.347	6.883
AET72905.1 hypothetical protein PGAG_00015 [Phaeocystis globosa virus 12T]	190.818	12.252		AOO10673.1 hypothetical protein RW060613_085 [Synechococcus phage S-RIM8]	690.933	4.253		QDP65899.1 hypothetical protein Tp133SUR523431_23 [Prokaryotic dsDNA virus sp.]	275.969	4.736		ALW95411.1 polyprotein [Alternaria brassicicola fusarivirus 1]	173.746	8.521		APW78914.1 L [Human respiratory syncytial virus B]	249.808	7.863		AMT75437.1 RNA-dependent RNA polymerase [Zirqa virus]	454.962	6.781		AOC84052.1 polyprotein [Coccinia mottle virus]	359.902	6.16		ALR84030.1 putative capsid protein 3 [Niemeyer virus]	253.104	5.13		AXP11706.1 polyprotein 1a [Bellinger River virus]	580.539	6.664
ACH46880.1 unknown [Feldmannia species virus]	190.652	12.252		AOO11340.1 hypothetical protein RW251112_085 [Synechococcus phage S-RIM8]	690.933	4.253		QDP58454.1 hypothetical protein Unbinned6046contig1000_23 [Prokaryotic dsDNA virus sp.]	273.148	5.715		BBD71147.1 putative RNA-dependent RNA polymerase [Alternaria alternata fusarivirus 1]	173.545	8.39		APW78892.1 L [Human respiratory syncytial virus B]	249.808	7.863		AMT75404.1 RNA-dependent RNA polymerase [Great Saltee virus]	453.918	6.722		ASB15793.1 polyprotein [Cucurbit vein banding virus]	359.616	7.454		AMK61900.1 capsid protein [Samba virus]	253.104	5.13		AJW66850.1 pp1a/b [Bovine nidovirus TCH5]	578.332	6.033
AFK66190.1 hypothetical protein OMVG_00193 [Ostreococcus lucimarinus virus OlV3]	190.41	12.237		QBQ75855.1 hypothetical protein RW620316_085 [Synechococcus phage S-RIM8]	690.933	4.253		QDP56133.1 hypothetical protein Unbinned1524contig1001_4 [Prokaryotic dsDNA virus sp.]	272.163	5.436		AII99895.1 RNA-dependent RNA polymerase [Penicillium roqueforti ssRNA mycovirus 1]	172.832	7.585		ART28375.1 RNA-directed RNA polymerase [Human respiratory syncytial virus B]	249.808	7.878		AMT75422.1 RNA-dependent RNA polymerase [Saphire II virus]	450.153	6.62		AAV54595.4 polyprotein [Zantedeschia mild mosaic virus]	359.491	6.912		AKI81108.1 putative capsid protein 3 [Acanthamoeba polyphaga mimivirus]	253.104	5.13		ARR28902.1 putative glycoprotein [Ranid herpesvirus 3]	525.541	5.08
AUF82350.1 hypothetical protein TetV_258 [Tetraselmis virus 1]	189.461	12.223		QBQ75634.1 hypothetical protein RW220214_084 [Synechococcus phage S-RIM8]	690.932	4.253		QDP63015.1 hypothetical protein GOVbin1923_8 [Prokaryotic dsDNA virus sp.]	272.134	7.088		ALO50125.1 174 kDa protein [Penicillium aurantiogriseum fusarivirus 1]	172.827	8.097		AUC68174.1 RNA-directed RNA polymerase L [Human respiratory syncytial virus B]	249.803	7.936		AJG39244.1 RNA-dependent RNA polymerase [Sanxia Water Strider Virus 1]	449.899	6.275		AXL95770.1 polyprotein [Passiflora edulis symptomless virus]	358.688	6.249		ANB50683.1 hypothetical protein [Powai lake megavirus]	249.151	5.563		ABC26008.1 replicase polyprotein 1a [Equine torovirus]	523.793	5.728
AET72891.1 hypothetical protein PGAG_00001, partial [Phaeocystis globosa virus 12T]	189.255	12.223		AIX17736.1 structural protein [Synechococcus phage ACG-2014b]	689.765	4.279		QDP57429.1 hypothetical protein Unbinned2299contig1000_30 [Prokaryotic dsDNA virus sp.]	269.228	5.321		APC23179.1 RNA-dependent RNA polymerase [Sodiomyces alkalinus fusarivirus 1]	172.143	7.951		ART28518.1 RNA-directed RNA polymerase [Human respiratory syncytial virus B]	249.803	7.863		AKC89349.1 RNA-dependent RNA-polymerase, partial [Burana virus]	449.495	6.364		CAC85226.1 polyprotein [Leek yellow stripe virus]	357.605	6.605		AEQ33228.1 putative early transcription factor large subunit [Megavirus chiliensis]	248.423	5.588		ABI97393.1 replicase polyprotein 1a [White bream virus]	508.987	6.046
AMB17481.1 predicted replication-associated polyprotein [Delisea pulchra RNA virus]	187.802	12.223		AIX39388.1 structural protein [Synechococcus phage ACG-2014b]	689.754	4.279		QDP53025.1 hypothetical protein GOVbin3107_23 [Prokaryotic dsDNA virus sp.]	268.963	4.558		AAA50507.1 ssRNA-binding protein [Saccharomyces cerevisiae virus L-A]	170.514	6.751		APW78683.1 L [Human respiratory syncytial virus B]	249.797	7.834		AKC89358.1 RNA-dependent RNA-polymerase, partial [Artashat orthonairovirus]	448.868	6.402		AFJ92905.1 polyprotein [Hippeastrum mosaic virus]	357.482	7.088		AVG47415.1 early transcription factor large subunit [Acanthamoeba polyphaga mimivirus]	248.423	5.588		ANA57414.1 polyprotein 1a [Goat torovirus]	505.686	5.677
ALH23271.1 DNA polymerase B [Chrysochromulina ericina virus]	187.764	12.223		AIX18169.1 structural protein [Synechococcus phage ACG-2014b]	689.754	4.279		QDP51981.1 hypothetical protein GOVbin2700_18 [Prokaryotic dsDNA virus sp.]	267.863	4.393		APG32845.1 gag-pol fusion protein [Saccharomyces kudriavzevii virus L-A1]	170.433	6.81		AUC68646.1 RNA-directed RNA polymerase L [Human respiratory syncytial virus B]	249.789	7.951		APG78597.1 hypothetical protein [Beihai blue swimmer crab virus 1]	448.571	6.287		AAF89676.2 polyprotein [Turnip mosaic virus]	357.48	7.205		AVL93900.1 putative early transcription factor large subunit [Megavirus vitis]	248.412	5.575		SNT95683.1 replicase [Porcine torovirus]	503.997	5.703
ALI95189.1 hypothetical protein OmV1_078 [Ostreococcus mediterraneus virus 1]	187.148	12.223		AIX19327.1 structural protein [Synechococcus phage ACG-2014b]	689.754	4.279		QDP49237.1 hypothetical protein Tp1102SUR405181_31 [Prokaryotic dsDNA virus sp.]	265.196	5.664		AGG68772.1 polyprotein [Scheffersomyces segobiensis virus L]	169.402	6.491		AUC68240.1 RNA-directed RNA polymerase L [Human respiratory syncytial virus B]	249.787	7.907		AJG39255.1 RNA-dependent RNA polymerase [Wenzhou Tick Virus]	447.64	6.59		ANY95172.1 polyprotein [Callistephus mottle virus]	357.448	7.176		AVG46304.1 early transcription factor large subunit [Acanthamoeba polyphaga mimivirus]	248.402	5.575		AGB05581.1 replicase [Porcine torovirus]	502.926	5.588
AUF82541.1 hypothetical protein TetV_459 [Tetraselmis virus 1]	186.652	12.208		AIX19761.1 structural protein [Synechococcus phage ACG-2014b]	689.754	4.279		QDP60075.1 hypothetical protein Tp1100DCM1099271_47 [Prokaryotic dsDNA virus sp.]	265.196	5.664		BAV56303.1 RNA-dependent RNA polymerase [Fusarium poae fusarivirus 1]	168.365	7.966		AUC68086.1 RNA-directed RNA polymerase L [Human respiratory syncytial virus B]	249.781	7.922		AXP33563.1 RNA-dependent RNA polymerase [Estero Real virus]	446.358	6.249		ABI97034.2 polyprotein [Arracacha mottle virus]	356.865	7.044		QKU35087.1 hypothetical protein [Tupanvirus soda lake]	247.193	7.029		AAU06352.1 replicative polyprotein 1a [Murine hepatitis virus]	496.561	5.881
AET98291.1 hypothetical protein EPVG_00404 [Emiliania huxleyi virus 201]	186.457	12.208		AIX21990.1 structural protein [Synechococcus phage ACG-2014b]	689.754	4.279		QDP67096.1 hypothetical protein Tp1111SUR49671_16 [Prokaryotic dsDNA virus sp.]	265.196	5.664		AOV81704.1 ORF2 [Ceratobasidium endornavirus C]	166.8	6.722		AUC68349.1 RNA-directed RNA polymerase L [Human respiratory syncytial virus B]	249.78	7.922		AJW66841.1 L protein [Hazara virus]	444.994	6.237		APB88036.1 polyprotein [Vanilla mosaic virus]	356.66	7.527		ALR83876.1 kinesin-like protein [Niemeyer virus]	247.052	5.232		AAB86820.1 RNA-directed RNA polymerase [Murine hepatitis virus]	496.522	5.893
AEO98332.1 hypothetical protein ELVG_00031 [Emiliania huxleyi virus 203]	186.457	12.193		AIX22203.1 structural protein [Synechococcus phage ACG-2014b]	689.754	4.279		QDP57307.1 hypothetical protein Unbinned1322contig1000_51 [Prokaryotic dsDNA virus sp.]	265.112	5.347		AXR76116.1 hypothetical protein [Trichoderma asperellum dsRNA virus 1]	165.67	6.868		AUC68459.1 RNA-directed RNA polymerase L [Human respiratory syncytial virus B]	249.78	7.892		AJG39237.1 RNA-dependent RNA polymerase [Huangpi Tick Virus 1]	444.678	6.678		ADE34528.1 polyprotein [Sugarcane streak mosaic virus]	356.613	6.249		QKU33839.1 putative early transcription factor [Tupanvirus deep ocean]	246.742	6.795		ACT11038.1 orf1a polyprotein [Rat coronavirus Parker]	496.312	5.779
AGM15413.1 hypothetical protein PGCG_00101 [Phaeocystis globosa virus]	183.858	12.193		AIX32571.1 structural protein [Synechococcus phage ACG-2014b]	689.754	4.279		QDP60804.1 hypothetical protein Unbinned6224contig1001_35 [Prokaryotic dsDNA virus sp.]	262.106	5.842		AOV81685.1 ORF2 [Ceratobasidium endornavirus G]	164.873	6.122		AUC68229.1 RNA-directed RNA polymerase L [Human respiratory syncytial virus B]	249.779	7.907		APG76670.1 hypothetical protein [Wuhan house centipede virus 2]	444.119	5.677		ASR91587.1 polyprotein [Actinidia virus 1]	356.581	8.419		AGF85236.1 hypothetical protein glt_00427 [Moumouvirus goulette]	246.424	5.779		AGX27809.1 ORF 1a [Betacoronavirus Erinaceus/VMC/DEU/2012]	495.077	5.97
AET73769.1 hypothetical protein PGBG_00061 [Phaeocystis globosa virus 14T]	183.858	12.193		AIX33635.1 structural protein [Synechococcus phage ACG-2014b]	689.754	4.279		QDP59629.1 hypothetical protein GOVbin1753_62 [Prokaryotic dsDNA virus sp.]	259.625	4.355		BAU24263.1 hypothetical protein [Rosellinia necatrix megabirnavirus 2-W8]	164.832	7.044		AUC68382.1 RNA-directed RNA polymerase L [Human respiratory syncytial virus B]	249.779	7.907		AMT75377.1 RNA-dependent RNA polymerase [Avalon virus]	442.817	6.351		BAA86288.1 polyprotein [Japanese yam mosaic virus]	356.204	7.468		AGC02035.1 hypothetical protein Moumou_00501 [Acanthamoeba polyphaga moumouvirus]	246.225	5.512		AGX27798.1 ORF 1a [Betacoronavirus Erinaceus/VMC/DEU/2012]	494.009	6.046
AET72951.1 hypothetical protein PGAG_00061 [Phaeocystis globosa virus 12T]	183.858	12.193		AIX33850.1 structural protein [Synechococcus phage ACG-2014b]	689.754	4.279		QDP64034.1 hypothetical protein Tp1100DCM51572_31 [Prokaryotic dsDNA virus sp.]	259.493	5.054		BAT50982.1 RNA dependent RNA polymerase [Yado-kari virus 1]	162.888	8.434		AUC68207.1 RNA-directed RNA polymerase L [Human respiratory syncytial virus B]	249.779	7.907		APG77955.1 hypothetical protein [Hubei picorna-like virus 52]	432.374	6.059		AAX99418.1 polyprotein [Plum pox virus]	356.031	7.102		AQN68401.1 hypothetical protein [Saudi moumouvirus]	246.225	5.512		ARJ34224.1 ORF1a protein [Bat coronavirus]	485.807	5.982
AHA54140.1 putative lectin protein [Emiliania huxleyi virus 18]	183.616	12.193		AIX34068.1 structural protein [Synechococcus phage ACG-2014b]	689.754	4.279		QDP64285.1 hypothetical protein Tp1124SUR1240571_53 [Prokaryotic dsDNA virus sp.]	258.172	8.126		APU87539.1 putative structural/gag protein [Trichoderma atroviride mycovirus]	158.354	6.16		AHJ60046.1 polymerase L [Human respiratory syncytial virus B]	249.777	7.951		APG78461.1 hypothetical protein [Wuhan house centipede virus 3]	418.304	6.3		AFU72533.1 polyprotein [Sunflower mild mosaic virus]	355.785	7.029		AVL94888.1 hypothetical protein mc_502 [Moumouvirus australiensis]	245.295	5.512		AVM87321.1 1ab protein [Guangdong greater green snake arterivirus]	483.104	6.532
AHA55186.1 putative lectin protein [Emiliania huxleyi virus 156]	183.616	12.179		AIX39169.1 structural protein [Synechococcus phage ACG-2014b]	689.739	4.279		QDP51936.1 hypothetical protein GOVbin4206_103 [Prokaryotic dsDNA virus sp.]	257.876	4.927		AAL17722.1 158kDa replicase [Botrytis virus X]	158.25	6.033		AUC68273.1 RNA-directed RNA polymerase L [Human respiratory syncytial virus B]	249.773	7.936		ANQ44728.1 polyprotein [Nylanderia fulva virus 1]	407.484	5.906		CAB51641.1 polyprotein [Plum pox virus]	355.673	7.117		EJN40774.1 hypothetical protein lvs_R270 [Acanthamoeba polyphaga lentillevirus]	245.251	5.97		ACA52162.1 ORF1a polyprotein [Miniopterus bat coronavirus 1]	471.068	5.614
AII17024.1 hypothetical protein AaV_286 [Aureococcus anophagefferens virus]	183.582	12.149		AIX44505.1 structural protein [Synechococcus phage ACG-2014b]	689.71	4.279		AFU92010.1 hypothetical protein STSV2_31 [Sulfolobus virus STSV2]	257.7	4.342		CAJ34333.2 putative RNA-dependent RNA polymerase [Phlebiopsis gigantea mycovirus dsRNA 1]	157.971	7.22		AAB82439.1 polymerase [Human orthopneumovirus]	249.767	7.907		AOC55078.1 polyprotein [Nylanderia fulva virus 1]	404.69	5.957		CAJ43126.1 polyprotein [Plum pox virus strain El Amar]	355.66	6.985		AEQ60515.1 poxvirus early transcription factor-like protein [Acanthamoeba castellanii mamavirus]	245.251	5.97		ACA52169.1 ORF1a polyprotein [Miniopterus bat coronavirus HKU8]	464.497	5.677
ALH23194.1 Intein containing DNA-directed RNA polymerase II, subunit RPB2 [Chrysochromulina ericina virus]	183.503	12.149		AIX46142.1 structural protein [Synechococcus phage ACG-2014b]	689.707	4.279		AYV86510.1 beta and beta-prime subunits of DNA dependent RNA-polymerase [Sylvanvirus sp.]	256.514	5.779		BAC98431.1 putative RNA-dependent polymerase [Mycoreovirus 3]	153.367	7.205		AUC68327.1 RNA-directed RNA polymerase L [Human respiratory syncytial virus B]	249.758	7.907		APG76810.1 hypothetical protein [Beihai picorna-like virus 87]	404.661	6.465		CAA34437.1 unnamed protein product [Plum pox virus]	355.574	7.059		ADO18558.1 putative early transcription factor large subunit [Acanthamoeba polyphaga mimivirus]	245.227	5.931		AWV67038.1 ORF1a [Bat coronavirus]	464.393	6.008
AMA76494.1 hypothetical protein OtV5_070 [Ostreococcus tauri virus OtV5]	183.239	12.149		AIX17521.1 structural protein [Synechococcus phage ACG-2014b]	689.65	4.279		QDP56299.1 hypothetical protein GOVbin3009_66 [Prokaryotic dsDNA virus sp.]	256.189	5.41		ANC52159.1 RdRp [Sclerotinia sclerotiorum mycoreovirus 4]	153.121	7.322		AUC68503.1 RNA-directed RNA polymerase L [Human respiratory syncytial virus B]	249.758	7.907		APG77961.1 hypothetical protein [Hubei coleoptera virus 2]	401.77	5.893		AID77056.1 polyprotein [Plum pox virus]	355.55	7.117		BAV61427.1 putative early transcription factor large subunit [Acanthamoeba castellanii mimivirus]	245.227	5.931		AFJ20494.1 protein ORF62 [Cyprinid herpesvirus 2]	461.788	5.169
AET43679.1 hypothetical protein MPWG_00192 [Micromonas pusilla virus PL1]	182.903	12.149		AIX38952.1 structural protein [Synechococcus phage ACG-2014b]	689.637	4.279		QDP66437.1 hypothetical protein GOVbin15_26 [Prokaryotic dsDNA virus sp.]	255.691	5.436		AAP45577.1 VP1 [Cryphonectria parasitica mycoreovirus-1 (9B21)]	151.783	7.22		ARB07897.1 polymerase [Human respiratory syncytial virus B]	249.733	7.907		APG76660.1 hypothetical protein [Wuhan insect virus 12]	401.377	6.898		AFJ74692.1 polyprotein [Plum pox virus]	355.446	7.073		BAV62415.1 putative early transcription factor large subunit [Acanthamoeba castellanii mimivirus]	245.227	5.931		AGT21331.1 replicase polyprotein 1a [Bat coronavirus CDPHE15/USA/2006]	457.583	5.804
AGH30975.1 hypothetical protein MPVG_00155 [Micromonas pusilla virus 12T]	182.628	12.149		QIN97153.1 hypothetical protein [Synechococcus phage S-H25]	689.4	4.24		QDP62414.1 hypothetical protein GOVbin3393_22 [Prokaryotic dsDNA virus sp.]	254.44	6.262		BAI48017.1 hypothetical protein [Rosellinia necatrix megabirnavirus 1/W779]	151.74	5.766		AUC68580.1 RNA-directed RNA polymerase L [Human respiratory syncytial virus B]	249.686	7.922		APG77414.1 hypothetical protein [Hubei picorna-like virus 50]	400.056	6.389		AFJ92921.1 polyprotein [Cyrtanthus elatus virus A]	355.092	6.561		AMZ02773.1 putative early transcription factor large subunit [Mimivirus Bombay]	245.227	5.931		APD51482.1 ORF1a protein [NL63-related bat coronavirus]	453.511	5.97
AGH30981.1 hypothetical protein MPVG_00161 [Micromonas pusilla virus 12T]	182.436	12.149		AGN33577.1 hypothetical protein SWYG_00065 [Synechococcus phage S-IOM18]	686.584	4.253		QDP62139.1 hypothetical protein GOVbin1807_138 [Prokaryotic dsDNA virus sp.]	253.872	4.762		ACY56322.1 hypothetical protein [Fusarium graminearum dsRNA mycovirus-3]	151.559	7.951		ART28353.1 RNA-directed RNA polymerase [Human respiratory syncytial virus B]	249.322	7.849		APG79220.1 RNA-dependent RNA polymerase [Beihai shrimp virus 3]	399.52	6.046		CAD45439.2 polyprotein [Soybean mosaic virus]	354.598	7.424		AMK61857.1 early transcription factor large subunit [Samba virus]	245.227	5.931		AIU36197.1 polyprotein [Pestivirus J]	452.797	7.732
AHA55336.1 putative membrane protein [Emiliania huxleyi virus 156]	181.641	12.149		AON99745.1 hypothetical protein NJ_05_1013_087 [Synechococcus phage S-RIM2]	684.818	4.329		CAH04217.1 hypothetical protein [Sulfolobus virus STSV1]	253.273	4.838		BAV56310.1 RNA-dependent RNA polymerase [Fusarium poae mycovirus 1]	150.083	8.229		ARA15416.1 RNA-directed RNA polymerase L [Human respiratory syncytial virus B]	249.291	7.849		BAU21075.1 RNA-dependent RNA polymerase, partial [Tofla virus]	398.367	6.491		ABU93572.1 polyprotein [Moroccan watermelon mosaic virus]	354.522	7.337		AKI80991.1 putative early transcription factor large subunit [Acanthamoeba polyphaga mimivirus]	245.227	5.931		APD51474.1 ORF1a protein [NL63-related bat coronavirus]	452.207	6.186
AGH31260.1 hypothetical protein OLNG_00189 [Ostreococcus lucimarinus virus OlV5]	180.324	12.149		AON98243.1 hypothetical protein LIS011010_088 [Synechococcus phage S-RIM2]	684.796	4.329		QDP66303.1 hypothetical protein Unbinned6224contig1000_24 [Prokaryotic dsDNA virus sp.]	251.922	5.27		AXR76117.1 RNA-dependent RNA polymerase [Trichoderma asperellum dsRNA virus 1]	149.943	7.424		ART28551.1 RNA-directed RNA polymerase [Human respiratory syncytial virus B]	249.132	7.863		APG78587.1 hypothetical protein [Wenzhou picorna-like virus 44]	398.082	5.652		CAH65461.1 polyprotein [Thunberg fritillary mosaic virus]	354.367	7.351		AKI79095.1 putative early transcription factor large subunit [Acanthamoeba polyphaga mimivirus]	245.199	5.931		ALD84358.1 RNA-dependent RNA polymerase [Yogue virus]	451.046	6.81
ALH22910.1 UDP-N-acetylglucosamine 2-epimerase [Chrysochromulina ericina virus]	179.227	12.149		AON99317.1 hypothetical protein LIS121010_088 [Synechococcus phage S-RIM2]	684.795	4.329		QDP52669.1 hypothetical protein GOVbin3171_30 [Prokaryotic dsDNA virus sp.]	250.767	5.067		BAV56309.1 hypothetical protein [Fusarium poae mycovirus 1]	148.066	7.673		ART28441.1 RNA-directed RNA polymerase [Human respiratory syncytial virus B]	248.8	7.907		QGQ56579.1 orf1a polyprotein [Botrylloides leachii nidovirus]	395.633	6.825		ABI34615.1 polyprotein [Banana bract mosaic virus]	354.303	7.088		AGO85880.1 RNA polymerase rbp1 [Pandoravirus salinus]	245.097	5.817		ALD84349.1 RNA-dependent RNA polymerase [Kasokero virus]	450.948	6.781
AET73352.1 hypothetical protein EMVG_00066 [Emiliania huxleyi virus PS401]	177.098	12.149		AOO00815.1 hypothetical protein Np041112_088 [Synechococcus phage S-RIM2]	684.789	4.329		QDP51387.1 hypothetical protein GOVbin630_85 [Prokaryotic dsDNA virus sp.]	250.209	5.461		BAM93352.1 capsid protein [Rosellinia necatrix quadrivirus 1]	147.608	6.046		AAF04386.1 putative RNA-dependent RNA polymerase [Hantavirus Z10]	246.301	6.287		APG78619.1 hypothetical protein [Hubei picorna-like virus 54]	391.194	6.275		AMC38503.1 polyprotein [Tobacco mosqueado virus]	354.273	7.117		AKI80060.1 poxvirus early transcription factor-like protein [Acanthamoeba polyphaga mimivirus]	243.75	6.453		BAP90965.1 RNA-dependent RNA polymerase [Leopards Hill virus]	450.825	6.649
AHA54287.1 putative membrane protein [Emiliania huxleyi virus 18]	176.921	12.135		AOO02312.1 hypothetical protein Np191112_087 [Synechococcus phage S-RIM2]	684.784	4.329		QDP59627.1 hypothetical protein GOVbin1753_60 [Prokaryotic dsDNA virus sp.]	249.756	5.003		BAL46424.1 structural protein [Rosellinia necatrix quadrivirus 1]	147.42	5.881		AGH70290.1 polyprotein [Human enterovirus 113]	244.946	6.033		AAZ78308.1 polyprotein [Kelp fly virus]	388.976	6.81		BAA02898.1 polyprotein [Plum pox virus]	354.266	7.059		AVK74661.1 RNA polymerase rbp1 [Pandoravirus quercus]	243.066	5.792		AMT75434.1 RNA-dependent RNA polymerase [Tunis virus]	448.984	6.364
ALI95431.1 hypothetical protein OlV2_068 [Ostreococcus lucimarinus virus 2]	176.864	12.135		AOO08735.1 hypothetical protein W1130709_088 [Synechococcus phage S-RIM2]	684.783	4.329		QDP62555.1 hypothetical protein Unbinned2404contig1000_32 [Prokaryotic dsDNA virus sp.]	249.685	4.825		BAL46425.1 RNA dependent RNA polymerase [Rosellinia necatrix quadrivirus 1]	146.829	5.931		AJR28452.1 polymerase [Le Dantec virus]	244.561	7.293		APF29089.1 polyprotein [Diabrotica virgifera virgifera virus 2]	388.357	7.19		AFI25344.1 polyprotein [Tomato necrotic stunt virus]	353.772	7		AVK75810.1 RNA polymerase rbp1 [Pandoravirus neocaledonia]	241.618	6.046		ABQ57214.1 orf1a polyprotein [Rhinolophus bat coronavirus HKU2]	447.77	5.817
AUF82159.1 concanavalin A-like lectin/glucanase domain-containing protein [Tetraselmis virus 1]	176.678	12.135		AGH06981.1 hypothetical protein SWUG_00071 [Synechococcus phage S-RIM2 R9_2006]	684.783	4.329		AME30116.1 hypothetical protein ATSV_B2246 [Acidianus tailed spindle virus]	248.836	4.507		BAX04559.1 RNA dependent RNA polymerase [Rosellinia necatrix quadrivirus 1]	146.659	5.855		ABO69376.1 polyprotein [Human rhinovirus B17]	244.471	6.491		APG79337.1 RNA-dependent RNA polymerase [Wuhan pillworm virus 1]	388.052	6.547		AIY55492.1 polyprotein [Asparagus virus 1]	353.698	7.278		AVK76876.1 RNA polymerase rbp1 [Pandoravirus macleodensis]	238.182	5.842		AAF02523.2 polyprotein [Pestivirus giraffe-1 H138]	447.366	7.658
AOM63539.1 hypothetical protein [Heterosigma akashiwo virus 01]	175.082	12.135		AOO09379.1 hypothetical protein W2130910_088 [Synechococcus phage S-RIM2]	684.773	4.329		QDP65159.1 hypothetical protein GOVbin140_60 [Prokaryotic dsDNA virus sp.]	244.805	5.08		AIW58875.1 RNA-dependent RNA polymerase [Botrytis cinerea RNA virus 1]	146.501	8.492		BAA18891.1 polyprotein [Enterovirus D70]	244.372	6.389		APG77413.1 hypothetical protein [Hubei picorna-like virus 45]	384.672	5.372		AVQ05260.1 polyprotein [Lily yellow mosaic virus]	353.691	7.322		AGO82278.1 RNA polymerase rbp1 [Pandoravirus dulcis]	238.053	5.741		CAB91144.1 replicase [Transmissible gastroenteritis virus]	447.352	5.614
ADQ91451.1 hypothetical protein OlV1_074 [Ostreococcus lucimarinus virus 1]	173.751	12.135		AOO10022.1 hypothetical protein W2390910_088 [Synechococcus phage S-RIM2]	684.77	4.342		QDP56813.1 hypothetical protein Unbinned400contig1000_32 [Prokaryotic dsDNA virus sp.]	241.225	8.185		BAM93353.1 RNA dependent RNA polymerase [Rosellinia necatrix quadrivirus 1]	145.749	6.135		ABF51182.1 polyprotein [Rhinovirus B48]	244.332	6.275		ACM68470.1 polyprotein [Nounane virus]	383.494	7.732		AAV68594.1 polyprotein [Wisteria vein mosaic virus]	353.422	6.956		ALD62154.1 Protein kinase [Mollivirus sibericum]	233.827	5.486		ALR84913.1 replicase polyprotein 1a [Swine enteric coronavirus]	447.269	5.55
AFC34981.1 hypothetical protein OtV6_073 [Ostreococcus tauri virus RT-2011]	172.845	12.12		AON98674.1 hypothetical protein LIS061010_089 [Synechococcus phage S-RIM2]	684.766	4.342		QDP65099.1 hypothetical protein GOVbin1630_56 [Prokaryotic dsDNA virus sp.]	239.542	6.033		ACY56323.1 putative RNA-dependent RNA polymerase [Fusarium graminearum dsRNA mycovirus-3]	145.526	7.849		ABF51183.1 polyprotein [Human rhinovirus B70]	244.314	6.326		AQU42772.1 polyprotein [Menghai flavivirus]	383.483	7.556		AUP47462.1 polyprotein [Saffron latent virus]	353.202	7.249		QKU35467.1 putative ankyrin repeat protein [Tupanvirus soda lake]	230.792	5.703		ADI80511.1 orf1a polyprotein [Mink coronavirus strain WD1127]	446.196	5.944
AGM15574.1 DNA-directed RNA polymerase II subunit RPB1 [Phaeocystis globosa virus]	172.038	12.106		AON99103.1 hypothetical protein LIS111010_088 [Synechococcus phage S-RIM2]	684.751	4.329		QDP67729.1 hypothetical protein Unbinned15contig1001_39 [Prokaryotic dsDNA virus sp.]	237.997	6.02		AIW58874.1 hypothetical protein [Botrytis cinerea RNA virus 1]	145.024	6.427		ACK37424.1 polyprotein [Human rhinovirus B91]	244.17	6.415		APG78985.1 hypothetical protein [Changjiang picorna-like virus 16]	382.753	5.753		ABO41208.2 polyprotein [Triticum mosaic virus]	352.841	6.224		QKU34207.1 putative ankyrin repeat protein [Tupanvirus deep ocean]	230.399	6.224		ALI16778.1 ORF1ab polyprotein [Rat arterivirus 1]	442.74	6.605
AET73935.1 RNA polymerase II largest subunit [Phaeocystis globosa virus 14T]	172.038	12.106		AOO00388.1 hypothetical protein Np030709_088 [Synechococcus phage S-RIM2]	684.748	4.329		QDP66801.1 hypothetical protein Unbinned6201contig1000_24 [Prokaryotic dsDNA virus sp.]	233.495	8.185		AEX87901.1 hypothetical protein [Phytophthora infestans RNA virus 3]	140.762	6.275		ACK37411.1 polyprotein [Human rhinovirus B79]	243.802	6.605		AMS24261.1 polyprotein [Xishuangbanna aedes flavivirus]	382.572	7.337		AUB51246.1 polyprotein [Paris mosaic necrosis virus]	352.481	7.19		ATZ80744.1 early transcription factor large subunit [Bodo saltans virus]	229.405	7.132		ASD34121.1 polyprotein [Linda virus]	442.29	7.819
AET73112.1 RNA polymerase II largest subunit [Phaeocystis globosa virus 12T]	172.038	12.106		AON98459.1 hypothetical protein LIS021013_089 [Synechococcus phage S-RIM2]	684.746	4.329		QDP66085.1 hypothetical protein GOVbin3661_1 [Prokaryotic dsDNA virus sp.]	227.238	5.156		AKO82515.1 putative RNA-dependent RNA polymerase [Rhizoctonia solani RNA virus HN008]	140.047	7.6		AAR98503.1 polyprotein [Enterovirus D68]	243.8	6.338		AIV98055.1 polyprotein [Paraiso Escondido virus]	381.42	7.658		ACB69755.1 polyprotein [Verbena virus Y]	352.115	7.307		ALD62122.1 hypothetical protein ml_320 [Mollivirus sibericum]	228.686	4.393		BAV31347.1 ORF1a polyprotein [Ferret coronavirus]	441.278	5.766
AGE57617.1 helicase [Acanthocystis turfacea Chlorella virus NTS-1]	171.208	12.091		AOO00601.1 hypothetical protein Np031112_087 [Synechococcus phage S-RIM2]	684.746	4.329		QDP56016.1 putative structural protein [Prokaryotic dsDNA virus sp.]	226.324	4.304		ANC52160.1 P2 [Sclerotinia sclerotiorum mycoreovirus 4]	138.606	5.728		ACK37407.1 polyprotein [Rhinovirus B69]	243.744	6.517		ACJ64915.2 polyprotein [T'Ho virus]	381.396	7.658		ASC55665.2 polyprotein [Hyacinth mosaic virus]	352.02	7.512		ANJ59510.1 putative RNA dependent RNA polymerase [Leptomonas moramango leishbunyavirus]	226.061	6.16		AQW43021.1 orf1a polyprotein [Coronavirus AcCoV-JC34]	441.032	6.008
ALH23304.1 DNA-directed RNA polymerase II, subunit RpB1 [Chrysochromulina ericina virus]	170.609	12.091		AOO00174.1 hypothetical protein Np011112_088 [Synechococcus phage S-RIM2]	684.746	4.329		QDP55855.1 hypothetical protein Tp1100SUR639781_68 [Prokaryotic dsDNA virus sp.]	225.239	5.41		BAC87701.1 hypothetical protein [Mycoreovirus 3]	138.508	5.779		ACK37444.1 polyprotein [Human rhinovirus B52]	243.706	6.402		AHF70999.1 polyprotein [Ilomantsi virus]	381.003	8.053		ADR10439.1 polyprotein [Passion fruit woodiness virus]	351.962	6.839		AVL93625.1 collagen-like protein 7 [Megavirus vitis]	225.948	4.851		AAX12371.2 polyprotein [Pronghorn antelope pestivirus]	440.672	7.644
ALI95698.1 hypothetical protein OlV7_066 [Ostreococcus lucimarinus virus 7]	170.39	12.076		AOO06590.1 hypothetical protein RW300905_088 [Synechococcus phage S-RIM2]	684.746	4.329		QDP52124.1 hypothetical protein Unbinned3138contig1002_2 [Prokaryotic dsDNA virus sp.]	225.209	6.854		BAU24261.1 putative coat protein [Rosellinia necatrix megabirnavirus 2-W8]	138.388	5.881		ACK37393.1 polyprotein [Human rhinovirus B52]	243.672	6.44		AFS89612.2 polyprotein [Ntaya virus]	380.759	7.775		ADI58756.1 polyprotein [Panax virus Y]	351.946	7.351		AFX92323.1 collagen-like protein 7 [Megavirus courdo11]	225.028	4.851		ALD84355.1 RNA-dependent RNA polymerase [Thiafora orthonairovirus]	440.311	7.22
AET84566.1 hypothetical protein OLOG_00105 [Ostreococcus lucimarinus virus OlV4]	169.621	12.076		AOO02740.1 hypothetical protein Np231112_088 [Synechococcus phage S-RIM2]	684.745	4.329		QDP58030.1 hypothetical protein Unbinned4294contig1001_19 [Prokaryotic dsDNA virus sp.]	224.568	5.575		AAP45578.1 VP2 [Cryphonectria parasitica mycoreovirus-1 (9B21)]	137.563	6.097		ABF51181.1 polyprotein [Human rhinovirus B35]	243.671	6.62		AMR97399.1 polyprotein [Culiseta flavivirus]	380.397	7.249		AFV61776.1 polyprotein [Blue squill virus A]	351.91	7		AGF85424.1 repeat protein [Moumouvirus goulette]	222.431	5.372		AFH89032.1 RNA-dependent RNA polymerase [Erve virus]	440.187	6.985
CAZ69764.1 putative DNA-directed RNA polymerase II subunit precursor [Emiliania huxleyi virus 99B1]	168.282	12.062		AON97601.1 hypothetical protein Fa020709_088 [Synechococcus phage S-RIM2]	684.742	4.342		CDF81336.1 conserved archaeal viral protein [Sulfolobus monocaudavirus SMV1]	224.163	4.673		AKJ87314.1 putative coat protein [Sclerotinia sclerotiorum megabirnavirus 1]	137.23	5.881		ABF51180.1 polyprotein [Human rhinovirus B6]	243.614	6.737		AHW82954.1 polyprotein [Nhumirim virus]	379.763	7.527		CAJ43612.1 polyprotein [Narcissus yellow stripe virus]	351.875	7.454		AGC01865.1 ankyrin repeat protein [Acanthamoeba polyphaga moumouvirus]	222.385	5.245		ABO21120.2 polyprotein [Porcine pestivirus isolate Bungowannah]	440.14	7.644
AEP15716.1 hypothetical protein EQVG_00306 [Emiliania huxleyi virus 207]	168.207	12.062		AGH07191.1 hypothetical protein SWTG_00060 [Synechococcus phage S-RIM2 R1_1999]	684.74	4.329		QDP55463.1 putative fiber protein [Prokaryotic dsDNA virus sp.]	223.862	3.923		APU87540.1 RNA-dependent RNA polymerase [Trichoderma atroviride mycovirus]	137	8.156		ABK88241.1 polyprotein [Enterovirus D94]	243.589	6.249		ABB90669.1 polyprotein [Gadgets Gully virus]	379.62	7.351		ANA48365.1 polyprotein [Impatiens flower break virus]	351.677	7.22		AQN68224.1 ankyrin repeat protein [Saudi moumouvirus]	222.385	5.245		AOZ57152.1 replicase 1a [Shingleback nidovirus 1]	439.945	6.135
AUF82380.1 hypothetical protein TetV_288 [Tetraselmis virus 1]	167.992	12.062		AOO01243.1 hypothetical protein Np111112_088 [Synechococcus phage S-RIM2]	684.739	4.329		QDP58482.1 hypothetical protein Unbinned6046contig1000_51 [Prokaryotic dsDNA virus sp.]	221.206	4.546		BAI48015.1 hypothetical protein [Rosellinia necatrix megabirnavirus 1/W779]	135.935	5.995		ADV57354.1 polyprotein [Rhinovirus B]	243.492	6.532		ATL63281.1 polyprotein [Kampung Karu virus]	379.607	7.658		AHB52332.1 polyprotein [Narcissus late season yellows virus]	351.583	7.366		AVK75239.1 Serine/threonine protein kinase [Pandoravirus quercus]	221.816	5.245		ABG42889.1 protein ORF62 [Cyprinid herpesvirus 3]	439.28	5.016
ABT13706.1 hypothetical protein MT325_M152R [Paramecium bursaria chlorella virus MT325]	167.108	12.062		AON98889.1 hypothetical protein LIS091010_088 [Synechococcus phage S-RIM2]	684.733	4.329		QDP55286.1 hypothetical protein Unbinned400contig1002_16 [Prokaryotic dsDNA virus sp.]	219.982	9.151		BAT50987.1 RNA dependent RNA polymerase [Yado-nushi virus 1-A]	130.33	8.814		ACK37442.1 polyprotein [Human rhinovirus B27]	243.443	6.766		ABI23562.1 polyprotein [Sepik virus]	379.601	7.629		ARA91660.1 polyprotein [Sugar beet cyst nematode virus 1]	351.53	6.059		AVG46022.1 collagen 7 [Acanthamoeba polyphaga mimivirus]	221.662	4.825		AKG92639.1 ORF1a [Ferret coronavirus]	439.028	5.906
CBI70062.1 hypothetical protein OtV2_063 [Ostreococcus tauri virus 2]	165.942	12.062		AOO07876.1 hypothetical protein W1030709_089 [Synechococcus phage S-RIM2]	684.729	4.342		QDP58700.1 putative peptidoglycan hydrolase [Prokaryotic dsDNA virus sp.]	219.577	5.385		BAF94335.1 RNA-dependent RNA polymerase [Alternaria alternata virus 1]	129.338	8.565		ABO69381.1 polyprotein [Human rhinovirus B93]	243.37	6.737		AHH82586.1 polyprotein [Tyuleniy virus]	379.228	7.293		AEV45179.1 polyprotein [Yambean mosaic virus]	351.493	7.176		AVL94718.1 ankyrin repeat protein [Moumouvirus australiensis]	221.467	5.359		CVK15181.1 polyprotein [Classical swine fever virus]	438.512	7.805
AUF82600.1 DNA-directed RNA polymerase II subunit Rpb1 [Tetraselmis virus 1]	165.92	12.062		AON99532.1 hypothetical protein LIS141013_088 [Synechococcus phage S-RIM2]	684.718	4.329		QDP66084.1 hypothetical protein Unbinned4336contig1000_49 [Prokaryotic dsDNA virus sp.]	219.396	5.423		AXY40441.1 RNA-dependent RNA polymerase [Rhizophagus diaphanum mitovirus 2]	129.187	8.361		AEP69156.1 polyprotein [Rhinovirus B]	243.362	6.649		AFE86156.1 polyprotein [Chaoyang virus]	378.741	7.907		ABI34613.1 polyprotein [Peace lily mosaic virus]	351.428	7.132		ATE82248.1 Serine/threonine protein kinase [Pandoravirus salinus]	221.377	5.207		ABW87818.1 ORF 1a polyprotein [Beluga whale coronavirus SW1]	438.415	5.359
ALH22949.1 Intein containing ATP-dependent Lon peptidase [Chrysochromulina ericina virus]	165.462	12.047		AON99959.1 hypothetical protein Np010709_088 [Synechococcus phage S-RIM2]	684.715	4.329		QDP50725.1 hypothetical protein Unbinned1322contig1001_1 [Prokaryotic dsDNA virus sp.]	218.058	5.181		AXU25965.1 RNA-dependent RNA polymerase [Stemphylium lycopersici mycovirus]	128.942	8.653		ABO69379.1 polyprotein [Human rhinovirus B37]	243.351	6.649		AHF71000.1 polyprotein [Lammi virus]	378.649	7.936		BAQ08204.1 polyprotein 1a [Persimmon virus B]	351.288	7.132		ALD62235.1 hypothetical protein ml_433 [Mollivirus sibericum]	221.232	6.173		CVK15186.1 polyprotein [Classical swine fever virus]	438.379	7.805
ABT15440.1 hypothetical protein FR483_N155R [Paramecium bursaria Chlorella virus FR483]	164.974	12.047		AON98029.1 hypothetical protein Fa240709_088 [Synechococcus phage S-RIM2]	684.702	4.329		QDP46084.1 hypothetical protein Tp172DCM1112201_15 [Prokaryotic dsDNA virus sp.]	216.901	5.13		APR73428.1 RNA-dependent RNA polymerase [Isaria javanica chrysovirus 1]	128.853	5.881		AEG42388.1 polyprotein [Rhinovirus B]	243.323	6.561		AEY84723.1 polyprotein [Hanko virus]	378.572	7.439		ABH10134.1 polyprotein [Basella rugose mosaic virus]	351.247	7.263		AVK76253.1 Serine/threonine protein kinase [Pandoravirus neocaledonia]	220.736	5.436		AFS63897.1 polyprotein [Aydin-like pestivirus]	438.37	7.512
AET73545.1 RNA polymerase [Emiliania huxleyi virus PS401]	163.516	12.047		AOO01029.1 hypothetical protein Np060912_088 [Synechococcus phage S-RIM2]	684.702	4.329		QDP58370.1 hypothetical protein Unbinned664contig1000_51 [Prokaryotic dsDNA virus sp.]	214.632	5.308		CAX48749.1 RNA-dependent RNA polymerase [Aspergillus fumigatus chrysovirus]	128.837	5.614		ACK37430.1 polyprotein [Human rhinovirus B99]	243.31	6.678		AQZ38282.1 polyprotein [Ochlerotatus caspius flavivirus]	378.32	7.527		BBE01239.1 polyprotein [Narcissus virus 1]	351.181	7.614		ADO18227.1 putative ankyrin repeat protein [Acanthamoeba polyphaga mimivirus]	219.842	4.991		AAC16444.1 polyprotein [Border disease virus X818]	437.858	7.805
AOM63544.1 hypothetical protein [Heterosigma akashiwo virus 01]	163.266	12.047		AOO04665.1 hypothetical protein RW081112_087 [Synechococcus phage S-RIM2]	684.701	4.329		QDP48045.1 hypothetical protein Unbinned5179contig1001_1 [Prokaryotic dsDNA virus sp.]	214.094	5.957		AKP45145.1 RNA-dependent RNA polymerase [Fusarium oxysporum f. sp. dianthi mycovirus 1]	128.758	5.703		ACK37417.1 polyprotein [Human rhinovirus B83]	243.289	6.693		ATD87258.1 polyprotein [Nanay virus]	378.175	7.629		ABI34612.1 polyprotein [Telosma mosaic virus]	351.154	7.102		BAV61590.1 putative ankyrin repeat protein [Acanthamoeba castellanii mimivirus]	219.842	4.991		ACM79934.1 polyprotein [Bovine viral diarrhea virus 3 Th/04_KhonKaen]	437.725	7.556
CAZ69400.1 putative DNA-dependent RNA polymerase II largest subunit [Emiliania huxleyi virus 99B1]	162.915	12.047		AOO01457.1 hypothetical protein Np120912_088 [Synechococcus phage S-RIM2]	684.7	4.329		AON96463.1 hypothetical protein [Acidianus two-tailed virus 2]	212.621	5.181		AAM95601.1 RNA-dependent RNA polymerase [Penicillium chrysogenum virus]	128.548	5.779		ACK37428.1 polyprotein [Human rhinovirus B97]	243.169	6.854		AAV34157.1 polyprotein [Kokobera virus]	378.066	7.702		AAD44684.2 polyprotein [Zucchini yellow mosaic virus]	351.103	7.176		BAV62578.1 putative ankyrin repeat protein [Acanthamoeba castellanii mimivirus]	219.842	4.991		ATP66636.1 ORF1ab polyprotein, partial [Rodent arterivirus]	434.218	6.389
CAI65487.1 putative DNA-dependent RNA polymerase II largest subunit [Emiliania huxleyi virus 86]	162.875	12.032		AGH06770.1 hypothetical protein SWRG_00076 [Synechococcus phage S-RIM2 R21_2007]	684.662	4.329		CAI59868.1 hypothetical protein [Acidianus two-tailed virus]	212.434	5.143		ALD89090.1 RNA-dependent RNA polymerase [Macrophomina phaseolina chrysovirus 1]	128.517	6.148		ACK37386.1 polyprotein [Human rhinovirus B42]	243.148	6.693		AHH82587.1 polyprotein [Kama virus]	377.62	7.307		BAJ19142.1 polyprotein [Brugmansia suaveolens mottle virus]	351.097	7.263		AEJ34725.1 ankyrin-containing protein [Acanthamoeba polyphaga mimivirus]	219.842	4.991		APT40619.1 ORF1ab polyprotein [Rat arterivirus 1]	428.106	6.605
AEP15003.1 RNA polymerase beta' subunit [Emiliania huxleyi virus 88]	162.875	12.032		AOO16644.1 structural protein [Cyanophage S-RIM12]	683.749	4.228		QDP59053.1 hypothetical protein Unbinned6242contig1001_21 [Prokaryotic dsDNA virus sp.]	211.556	5.766		CCG47524.1 RNA dependent RNA polymerase [Clitocybe odora virus]	128.512	9.048		ACK37409.1 polyprotein [Human rhinovirus B72]	243.13	6.504		AGI03959.1 polyprotein [New Mapoon virus]	377.58	7.483		CAD92110.1 polyprotein [Lily mottle virus]	351.011	7.249		AAV50750.1 ankyrin containing protein [Acanthamoeba polyphaga mimivirus]	219.842	4.991		ATP66628.1 ORF1ab polyprotein [Rodent arterivirus]	427.084	6.722
AET97950.1 RNA polymerase subunit beta [Emiliania huxleyi virus 201]	162.837	12.032		ADO99691.1 structural protein [Prochlorococcus phage Syn33]	683.733	4.228		QDP62416.1 hypothetical protein GOVbin3393_24 [Prokaryotic dsDNA virus sp.]	211.5	4.876		AKO82514.1 hypothetical protein [Rhizoctonia solani RNA virus HN008]	128.421	5.83		ABF51184.1 polyprotein [Human rhinovirus B4]	243.112	6.605		ACV04605.2 polyprotein [Nakiwogo virus]	377.566	7.732		AFV70811.1 polyprotein [Yam mild mosaic virus]	350.878	7.307		AMZ02927.1 putative ankyrin repeat protein [Mimivirus Bombay]	219.842	4.991		QCB65092.1 polyprotein 1a [Canada goose coronavirus]	425.767	5.944
AEP16007.1 DNA-dependent RNA polymerase II largest subunit [Emiliania huxleyi virus 208]	162.837	12.032		AOO16430.1 structural protein [Cyanophage S-RIM12]	683.678	4.24		QDP67291.1 hypothetical protein Unbinned4614contig1000_8 [Prokaryotic dsDNA virus sp.]	210.245	6.839		BAV56311.1 RNA-dependent RNA polymerase [Fusarium poae mycovirus 2]	128.379	8.536		ACK37368.1 polyprotein [Human rhinovirus B5]	243.026	6.605		AAW57897.1 polyprotein [Karshi virus]	377.474	7.468		AEB00584.1 polyprotein [Hardenbergia mosaic virus]	350.651	6.868		ALR84073.1 ankyrin repeat protein [Niemeyer virus]	219.842	4.991		AVM87315.1 1ab protein [Hainan oligodon formosanus arterivirus]	423.225	6.883
AGM15519.1 DNA-directed RNA polymerase II subunit RPB2 [Phaeocystis globosa virus]	162.807	12.032		AOO15786.1 structural protein [Cyanophage S-RIM12]	683.62	4.24		QDP52753.1 hypothetical protein Unbinned838contig1000_4 [Prokaryotic dsDNA virus sp.]	207.296	4.507		ADW08802.1 RNA-dependent RNA polymerase [Fusarium graminearum dsRNA mycovirus 2]	127.869	6.135		AAA45756.1 polyprotein [Rhinovirus B14]	242.957	6.62		AML61186.1 polyprotein [Bamaga virus]	377.399	7.644		AZB50213.1 polyprotein [Dioscorea mosaic virus]	350.61	7.322		AMK61918.1 ankyrin repeat protein [Samba virus]	219.842	4.991		ATP66644.1 ORF1ab polyprotein [Rodent arterivirus]	414.361	6.737
AET73879.1 RNA polymerase II [Phaeocystis globosa virus 14T]	162.807	12.032		AOO15361.1 structural protein [Cyanophage S-RIM12]	683.607	4.24		QDP57424.1 putative structural protein [Prokaryotic dsDNA virus sp.]	204.957	4.533		ADU54123.1 RNA dependent RNA polymerase [Fusarium graminearum mycovirus China 9]	127.637	6.186		ACK37425.1 polyprotein [Human rhinovirus B92]	242.949	6.561		ABI54476.1 polyprotein [Edge Hill virus]	377.294	7.658		CAJ01678.1 polyprotein [Fritillary virus Y]	350.574	7.073		AKI81154.1 putative ankyrin repeat protein [Acanthamoeba polyphaga mimivirus]	219.842	4.991		ANS59916.1 polyprotein [Atypical porcine pestivirus 1]	411.023	7.22
AET73056.1 RNA polymerase II [Phaeocystis globosa virus 12T]	162.807	12.003		AOO16001.1 structural protein [Cyanophage S-RIM12]	683.607	4.24		QDP46418.1 putative structural protein [Prokaryotic dsDNA virus sp.]	204.324	4.787		ADG21213.1 RNA-dependent RNA polymerase [Verticillium dahliae chrysovirus 1]	127.491	5.728		ACK37418.1 polyprotein [Human rhinovirus B84]	242.912	6.678		APG78378.1 hypothetical protein 1 [Hubei picorna-like virus 67]	375.942	5.792		AGC08387.1 polyprotein [Brugmansia mosaic virus]	350.548	7.073		EJN40918.1 ankyrin containing protein [Acanthamoeba polyphaga lentillevirus]	219.842	4.978		AJG06168.1 ORF1ab [African pouched rat arterivirus]	405.253	6.693
QDF45913.1 SNF2-like helicase [Chrysochromulina parva virus]	161.074	12.003		AOO18363.1 structural protein [Cyanophage S-RIM12]	683.593	4.24		QDP65903.1 putative structural protein [Prokaryotic dsDNA virus sp.]	199.371	4.329		ALO50142.1 127 kDa protein [Penicillium janczewskii chrysovirus 1]	126.925	7.044		ACK37380.1 polyprotein [Human rhinovirus B26]	242.897	6.649		APG76680.1 hypothetical protein [Wenzhou bivalvia virus 1]	375.661	5.499		AAB02170.1 polyprotein [Bean common mosaic necrosis virus]	350.39	6.985		AEQ60673.1 ankyrin repeat-containing protein [Acanthamoeba castellanii mamavirus]	219.842	4.978		AAC13852.2 large tegument protein [Equid gammaherpesvirus 2]	403.66	5.105
AUF82554.1 putative DNA repair exonuclease SbcCD [Tetraselmis virus 1]	160.608	11.989		AOV61125.1 baseplate wedge protein [Synechococcus phage S-CAM22]	673.479	4.393		QDP52852.1 hypothetical protein Tp1111DCM603221_31 [Prokaryotic dsDNA virus sp.]	198.329	8.126		CCD33020.1 RNA dependent RNA polymerase [Aspergillus foetidus dsRNA mycovirus]	126.888	8.2		ACK37420.1 polyprotein [Human rhinovirus B86]	242.88	6.59		ABI54472.1 polyprotein [Banzi virus]	375.607	7.6		BAJ10980.1 polyprotein [Pepper yellow mosaic virus]	350.169	7.19		AKI79258.1 ankyrin repeat-containing protein [Acanthamoeba polyphaga mimivirus]	219.842	4.978		AFJ20361.1 protein ORF62 [Cyprinid herpesvirus 1]	398.969	5.423
ALH23182.1 DNA-directed RNA polymerase II, subunit RPB2 [Chrysochromulina ericina virus]	159.41	11.989		AOV61339.1 baseplate wedge protein [Synechococcus phage S-CAM22]	673.477	4.393		QDP56934.1 hypothetical protein Unbinned2691contig1000_8 [Prokaryotic dsDNA virus sp.]	196.57	4.914		AUG68999.1 polyprotein [Fusarium graminearum alternavirus 1]	126.611	7.966		ABF51179.1 polyprotein [Human rhinovirus B3]	242.794	6.649		AAV34156.1 polyprotein [Kedougou virus]	375.607	7.658		BAE87001.1 polyprotein [Konjac mosaic virus]	350.142	7.234		AEQ33265.1 putative ankyrin repeat protein [Megavirus chiliensis]	219.725	5.296		ATA58295.1 Large tegument protein [Eptesicus fuscus gammaherpesvirus]	397.732	5.448
AGM15550.1 helicase C-terminal domain protein [Phaeocystis globosa virus]	159.178	11.989		AOV60911.1 baseplate wedge protein [Synechococcus phage S-CAM22]	673.403	4.393		QDP51109.1 hypothetical protein Unbinned1190contig1000_2 [Prokaryotic dsDNA virus sp.]	196.138	4.126		BAV56306.1 RNA-dependent RNA polymerase [Fusarium poae alternavirus 1]	126.497	7.995		AJN08925.1 L protein [Ekpoma virus 2]	242.338	6.634		AAO24118.1 polyprotein precursor [Kamiti River virus]	375.279	7.541		CAC84437.1 polyprotein [Sorghum mosaic virus]	349.974	6.825		AVG47234.1 ankyrin repeat protein [Acanthamoeba polyphaga mimivirus]	219.725	5.296		AIU39589.1 large tegument protein [Equid gammaherpesvirus 5]	394.724	5.308
AET73910.1 hypothetical protein PGBG_00202 [Phaeocystis globosa virus 14T]	159.178	11.974		AOO14934.1 structural protein [Cyanophage S-RIM14]	668.401	4.317		AON96527.1 viral structural protein [Acidianus two-tailed virus variant 1]	195.896	5.105		AXP19674.1 putative RNA-dependent RNA polymerase [Colletotrichum fructicola chrysovirus 1]	126.206	6.491		CAA58411.1 large tegument protein [Human betaherpesvirus 6A]	239.947	6.135		AGE00070.1 polyprotein [Nienokoue virus]	375.208	7.556		CAB43195.2 polyprotein [Chilli veinal mottle virus]	349.904	7.059		AEX61525.1 putative ankyrin repeat protein [Megavirus courdo7]	219.711	5.27		ATQ64261.1 polyprotein [Lumpfish flavivirus]	391.451	7.044
AET73088.1 hypothetical protein PGAG_00199 [Phaeocystis globosa virus 12T]	159.178	11.974		ADO97704.1 structural protein [Synechococcus phage S-ShM2]	668.327	4.317		QDP52673.1 putative structural protein [Prokaryotic dsDNA virus sp.]	195.793	4.342		AGZ84312.1 putative RNA-dependent RNA polymerase [Botryosphaeria dothidea chrysovirus 1]	125.761	5.982		AAC40745.1 U31 [Human betaherpesvirus 7]	239.481	6.173		AGG76014.1 polyprotein [Palm Creek virus]	374.183	7.732		AHU88030.1 polyprotein [Vanilla distortion mosaic virus]	349.883	7.571		AVG46129.1 ankyrin repeat protein [Acanthamoeba polyphaga mimivirus]	219.705	5.296		ACT83537.1 UL36 [Anatid alphaherpesvirus 1]	391.41	5.232
AUF82483.1 fibronectin type III domain-containing protein [Tetraselmis virus 1]	158.098	11.974		AOV60019.1 baseplate wedge initiator [Synechococcus phage S-CAM8]	664.727	4.291		QDP66088.1 putative structural protein [Prokaryotic dsDNA virus sp.]	195.715	5.321		AKJ87315.1 RNA-dependent RNA polymerase [Sclerotinia sclerotiorum megabirnavirus 1]	125.605	5.728		AEL29642.1 polymerase [Chagres virus]	238.563	6.008		APG79247.1 RNA-dependent RNA polymerase [Hubei myriapoda virus 5]	374.044	5.944		BAA00398.2 polyprotein precursor [Soybean mosaic virus N]	349.846	6.956		AFX92442.1 putative ankyrin repeat protein [Megavirus courdo11]	219.664	5.296		AEN80068.1 LTP [Anatid alphaherpesvirus 1]	391.325	5.232
AII16942.1 putative B family DNA polymerase [Aureococcus anophagefferens virus]	158.035	11.959		AET72590.1 hypothetical protein SXFG_00040 [Synechococcus phage S-CAM8]	664.51	4.291		QDP50609.1 hypothetical protein Tp1125DCM00d2C21254131_50 [Prokaryotic dsDNA virus sp.]	195.328	4.762		BAJ15133.1 RNA dependent RNA polymerase [Magnaporthe oryzae chrysovirus 1]	125.487	6.122		AEA30054.1 L protein [Alenquer virus]	237.915	5.982		APG76743.1 hypothetical protein [Beihai picorna-like virus 123]	373.532	5.245		AAB50573.1 polyprotein [Potato virus Y]	349.797	7.234		ATE82541.1 Serine/threonine protein kinase [Pandoravirus dulcis]	219.652	5.308		AJI43737.1 ORF1ab [DeBrazza's monkey arterivirus]	388.76	7.161
AGE50380.1 Chlorovirus glycoprotein repeat domain-containing protein [Paramecium bursaria Chlorella virus CVA-1]	156.774	11.959		AGN33923.1 structural protein [Synechococcus phage S-CAM8]	664.51	4.291		AFD02286.1 VP1 [Haloarcula hispanica icosahedral virus 2]	194.472	4.062		ALW95408.1 RNA-directed RNA-polymerase [Colletotrichum gloeosporioides chrysovirus 1]	125.432	5.563		AEA30055.1 L protein [Maldonado virus]	237.637	5.893		AGI99551.1 polyprotein [Mosquito flavivirus]	373.465	7.556		AAP41071.1 Polyprotein [Beet mosaic virus]	349.731	7.424		AVL93729.1 putative ankyrin repeat protein [Megavirus vitis]	219.635	5.347		AVM87331.1 1ab protein [Chinese broad-headed pond turtle arterivirus]	388.039	5.741
AGE52057.1 Chlorovirus glycoprotein repeat domain-containing protein [Paramecium bursaria Chlorella virus CVR-1]	156.774	11.959		ADO97248.1 hypothetical protein SSM1_102 [Synechococcus phage S-SM1]	661.23	4.329		QDP63551.1 hypothetical protein GOVbin4551_43 [Prokaryotic dsDNA virus sp.]	194.081	4.863		ARM36035.1 RNA-dependent RNA polymerase [Bipolaris maydis chrysovirus 1]	125.402	5.728		AEA30058.1 L protein [Echarate virus]	237.468	5.766		AIM49245.1 polyprotein [Cell fusing agent virus]	373.372	7.439		ABI34614.1 polyprotein [Wild tomato mosaic virus]	349.665	7.22		AGD92308.1 putative ankyrin repeat protein [Megavirus lba]	219.627	5.347		AKI29941.1 putative 1b protein [Pebjah virus]	386.953	6.825
AGE48693.1 Chlorovirus glycoprotein repeat domain-containing protein [Paramecium bursaria Chlorella virus AP110A]	156.653	11.959		ADO97976.1 hypothetical protein SSSM5_094 [Synechococcus phage S-SSM5]	659.606	4.469		QDP49850.1 hypothetical protein GOVbin1511_60 [Prokaryotic dsDNA virus sp.]	194.048	4.164		BAO20927.1 RNA dependent RNA polymerase [Magnaporthe oryzae chrysovirus 1]	125.153	6.478		AIZ66891.1 polyprotein [Cosavirus JMY-2014]	236.299	6.148		BAF36740.2 polyprotein [Culex flavivirus]	373.276	7.6		ABI34614.1 polyprotein [Wild tomato mosaic virus]	349.665	7.22		ANB50514.1 putative ankyrin repeat protein [Powai lake megavirus]	219.55	5.27		AIP91220.1 putative 1b protein [Mikumi yellow baboon virus 1]	386.286	6.971
AGE57876.1 Chlorovirus glycoprotein repeat domain-containing protein [Paramecium bursaria Chlorella virus NW665.2]	156.645	11.959		ABA47070.1 structural protein [Synechococcus phage syn9]	655.75	4.279		QDP66309.1 putative structural protein [Prokaryotic dsDNA virus sp.]	192.717	4.482		BBD50444.1 putative coat protein [Pythium polare RNA virus 2]	124.54	5.258		ACL15191.1 polyprotein [Human cosavirus D1]	235.864	6.427		ACQ55297.1 polyprotein precursor [Quang Binh virus]	373.186	7.732		AOC37868.1 polyprotein [Barbacena virus Y]	349.616	6.868		AGD92194.1 collagen-like protein 7 [Megavirus lba]	219.269	4.889		AIP91324.1 putative 1b protein [Southwest baboon virus 1]	386.153	6.839
APC25598.1 Chlorovirus glycoprotein repeat domain-containing protein [Only Syngen Nebraska virus 5]	156.561	11.959		AGH56571.1 hypothetical protein CPUG_00079 [Cyanophage Syn10]	655.72	4.279		QDP62100.1 hypothetical protein GOVbin1807_99 [Prokaryotic dsDNA virus sp.]	190.992	4.571		ALO50149.1 ORF1 [Penicillium janczewskii chrysovirus 2]	124.413	6.033		ACL15190.1 polyprotein [Human cosavirus B1]	235.653	6.02		BAH83667.1 polyprotein [Aedes flavivirus]	372.77	7.512		AFV61646.1 polyprotein [Rose yellow mosaic virus]	349.546	6.707		AGC01911.1 capsid protein [Acanthamoeba polyphaga moumouvirus]	219.21	5.347		AMB20710.1 putative 1b protein [Kafue kinda chacma baboon virus]	385.694	6.927
AGE50725.1 Chlorovirus glycoprotein repeat domain-containing protein [Paramecium bursaria Chlorella virus CVB-1]	156.406	11.945		AIX40024.1 structural protein [Synechococcus phage ACG-2014a]	650.892	4.253		AQQ75536.1 DUF2341-containing protein [uncultured archaeal virus]	190.699	4.749		BBC27878.1 RNA-dependent RNA polymerase [Alternaria alternata chrysovirus 1]	124.166	6.135		AHV83701.1 polyprotein [Human cosavirus]	235.045	6.465		ARD06143.1 polyprotein [Karumba virus]	372.469	7.556		AAV48572.1 polyprotein [Pennisetum mosaic virus]	349.519	6.912		AKI80216.1 ankyrin repeat-containing protein [Acanthamoeba polyphaga mimivirus]	218.995	4.851		BAC79364.1 polyprotein [Yokose virus]	384.204	7.834
AGE51055.1 Chlorovirus glycoprotein repeat domain-containing protein [Paramecium bursaria Chlorella virus CVG-1]	156.191	11.945		AIX17092.1 structural protein [Synechococcus phage ACG-2014a]	650.864	4.266		QDP59890.1 hypothetical protein GOVbin709_14 [Prokaryotic dsDNA virus sp.]	190.028	4.698		CAG77602.1 putative RNA-dependent RNA polymerase [Amasya cherry disease associated chrysovirus]	124.158	5.792		ACL99815.1 polyprotein [Human cosavirus E1]	234.547	6.224		AOR51358.1 polyprotein [Anopheles flavivirus variant 1]	372.419	7.307		AYA60486.1 polyprotein [Platycodon mild mottle virus]	349.44	6.985		QKU35933.1 hypothetical protein [Tupanvirus soda lake]	217.452	6.326		AAM14417.1 polyprotein [Tamana bat virus]	382.599	7.351
ABT13625.1 hypothetical protein MT325_M071R [Paramecium bursaria chlorella virus MT325]	156.171	11.945		AIX25509.1 structural protein [Synechococcus phage ACG-2014a]	650.863	4.266		QDP56494.1 hypothetical protein Tp152SUR00d2C52646391_90 [Prokaryotic dsDNA virus sp.]	189.852	4.202		CAH03664.1 RNA-dependent RNA polymerase [Amasya cherry disease associated chrysovirus]	124.026	5.741		AJN08917.1 L protein, partial [Ekpoma virus 1]	230.556	7.117		APG77363.1 hypothetical protein [Shahe isopoda virus 1]	370.732	6.898		ALW54844.1 polyprotein [Jasmine virus T]	349.421	7.585		ADO67325.1 putative VV A7-like early transcription factor large subunit [Cafeteria roenbergensis virus BV-PW1]	217.129	8.258		ABI23561.1 polyprotein [Entebbe bat virus]	381.409	7.863
ABT15352.1 hypothetical protein FR483_N067R [Paramecium bursaria Chlorella virus FR483]	156.159	11.945		AIX15773.1 structural protein [Synechococcus phage ACG-2014a]	650.844	4.266		QDP47196.1 hypothetical protein GOVbin655_30 [Prokaryotic dsDNA virus sp.]	188.206	4.279		BAU24262.1 RNA-dependent RNA polymerase [Rosellinia necatrix megabirnavirus 2-W8]	123.885	6.084		AAA88528.2 nonstructural polyprotein precursor [Rubella virus]	230.546	6.737		BAN57352.1 polyprotein [Nilaparvata lugens honeydew virus-2]	369.883	6.693		CAR58104.1 polyprotein [Freesia mosaic virus]	349.308	7.351		QKU34595.1 hypothetical protein [Tupanvirus deep ocean]	216.98	6.59		AIU94745.1 polyprotein [Sokoluk virus]	380.899	7.556
AGE56473.1 Chlorovirus glycoprotein repeat domain-containing protein [Paramecium bursaria Chlorella virus NE-JV-1]	156.032	11.945		AIX14262.1 structural protein [Synechococcus phage ACG-2014a]	650.836	4.266		QDP58523.1 hypothetical protein Unbinned175contig1000_19 [Prokaryotic dsDNA virus sp.]	186.747	4.012		BAI48016.1 RNA-dependent RNA polymerase [Rosellinia necatrix megabirnavirus 1/W779]	123.509	6.491		AFS65335.1 L protein, partial [Bas-Congo tibrovirus]	222.608	6.059		ASD50160.1 polyprotein [Mac Peak virus]	369.651	7.424		AXK90538.1 polyprotein [Mashua virus Y]	349.23	7.146		AVK77336.1 Serine/threonine protein kinase [Pandoravirus macleodensis]	216.823	5.436		AAC59539.1 24 [Equid alphaherpesvirus 4]	379.962	5.486
AGE50088.1 Chlorovirus glycoprotein repeat domain-containing protein [Acanthocystis turfacea Chlorella virus Canal-1]	155.703	11.93		AIX20758.1 structural protein [Synechococcus phage ACG-2014a]	650.834	4.266		QDP51270.1 hypothetical protein Unbinned7913contig1002_25 [Prokaryotic dsDNA virus sp.]	186.524	7.658		ACD91658.1 RNA dependent RNA polymerase [Diplodia scrobiculata RNA virus 1]	122.916	8.916		CAC21373.1 135R protein [Yaba-like disease virus]	217.103	7.38		ARU76991.1 polyprotein [Milolii virus]	369.118	6.465		AER59752.1 polyprotein [Keunjorong mosaic virus]	349.21	7.146		AKI80407.1 collagen triple helix repeat containing protein [Acanthamoeba polyphaga mimivirus]	216.018	8.024		AJA91183.1 polyprotein [Phnom Penh bat virus]	379.071	7.571
AGE52375.1 Chlorovirus glycoprotein repeat domain-containing protein [Paramecium bursaria Chlorella virus CvsA1]	155.393	11.93		AIX27230.1 structural protein [Synechococcus phage ACG-2014a]	650.834	4.266		QDP61295.1 putative structural protein [Prokaryotic dsDNA virus sp.]	186.012	4.228		AOE43133.1 ORF1/ORF2 fusion protein [Antonospora locustae virus 1]	122.299	8.17		ABQ43766.1 VARV B22R-like protein [Tanapox virus]	216.967	7.351		APG78447.1 hypothetical protein [Wuhan spirurian nematodes virus 1]	369.057	5.283		AEP37329.1 polyprotein [Chilli ringspot virus]	349.115	7.644		AEX61583.1 putative capsid protein 3 [Megavirus courdo7]	214.706	5.105		AKS47983.1 polyprotein [Spanish goat encephalitis virus]	379.034	7.307
AGE51366.1 Chlorovirus glycoprotein repeat domain-containing protein [Paramecium bursaria Chlorella virus CviKI]	155.367	11.93		AIX36714.1 structural protein [Synechococcus phage ACG-2014a]	650.834	4.266		AYV86859.1 DNA-directed RNA polymerase II [Sylvanvirus sp.]	185.054	6.44		BAC98432.1 hypothecial protein [Mycoreovirus 3]	121.879	5.982		ABQ43611.1 VARV B22R-like protein [Tanapox virus]	216.953	7.322		APG78448.1 hypothetical protein [Hubei picorna-like virus 68]	368.578	5.664		AJO62057.1 polyprotein [Tamarillo leaf malformation virus]	349.03	7.161		AGF85532.1 repeat protein [Moumouvirus goulette]	211.592	5.143		AJA91182.1 polyprotein [Jutiapa virus]	377.847	7.307
AGE55129.1 Chlorovirus glycoprotein repeat domain-containing protein [Paramecium bursaria Chlorella virus MA-1E]	155.367	11.93		AIX39597.1 structural protein [Synechococcus phage ACG-2014a]	650.834	4.266		QDP63195.1 hypothetical protein Unbinned5930contig1000_38 [Prokaryotic dsDNA virus sp.]	184.888	4.851		ANC52161.1 P3 [Sclerotinia sclerotiorum mycoreovirus 4]	121.649	6.097		AAA60931.1 putative [Variola major virus]	213.643	6.148		APG77362.1 hypothetical protein [Shahe isopoda virus 2]	366.771	5.817		AFQ95549.1 polyprotein [Caladenia virus A]	348.965	6.561		QKU35185.1 putative ATP-dependent RNA helicase [Tupanvirus soda lake]	210.71	5.741		AER30034.1 replicase polyprotein [Posavirus 2]	377.259	5.461
AGE57156.1 Chlorovirus glycoprotein repeat domain-containing protein [Paramecium bursaria Chlorella virus NE-JV-4]	155.365	11.93		AIX44290.1 structural protein [Synechococcus phage ACG-2014a]	650.834	4.266		QDP60085.1 hypothetical protein Unbinned1473contig1001_9 [Prokaryotic dsDNA virus sp.]	184.565	4.876		ARE59228.1 putative RNA-dependent RNA polymerase [Botryosphaeria dothidea chrysovirus 1]	121.389	6.198		CAB54796.1 D15R protein [Variola minor virus]	213.567	6.313		APG78058.1 hypothetical protein [Wenzhou shrimp virus 8]	365.814	7.146		AAS77619.2 polyprotein [Agropyron mosaic virus]	348.833	6.44		ADO67175.1 hypothetical protein crov142 [Cafeteria roenbergensis virus BV-PW1]	210.283	4.533		ASA49502.1 ORF1ab [Olivier's shrew virus 1]	375.532	6.351
AGE48314.1 Chlorovirus glycoprotein repeat domain-containing protein [Paramecium bursaria Chlorella virus AN69C]	155.365	11.901		AIX45211.1 structural protein [Synechococcus phage ACG-2014a]	650.834	4.266		QDP60029.1 hypothetical protein GOVbin4580_49, partial [Prokaryotic dsDNA virus sp.]	183.226	3.745		AAP45579.1 VP3 [Cryphonectria parasitica mycoreovirus-1 (9B21)]	120.825	6.737		CAA49135.1 B26R [Variola virus]	213.499	6.16		AVM80372.1 polyprotein [Culex theileri flavivirus]	364.935	7.395		AAO37457.2 polyprotein [Bidens mottle virus]	348.742	7.263		QKU33935.1 putative ATP-dependent RNA helicase [Tupanvirus deep ocean]	210.264	5.982		ADA57846.1 protein ORF83 [Anguillid herpesvirus 1]	375.395	5.881
AGE53731.1 Chlorovirus glycoprotein repeat domain-containing protein [Paramecium bursaria Chlorella virus IL-3A]	155.354	11.901		AIX46568.1 structural protein [Synechococcus phage ACG-2014a]	650.834	4.266		QDP50470.1 hypothetical protein Unbinned6284contig1001_26 [Prokaryotic dsDNA virus sp.]	181.842	4.546		ANN12897.1 putative CP/RdRp fusion protein [Zygosaccharomyces bailii virus Z]	118.755	8.361		AST09408.1 surface glycoprotein [NY_014 poxvirus]	211.751	6.02		APG78500.1 hypothetical protein [Wenzhou picorna-like virus 46]	363.182	6.364		BAA25147.1 polyprotein [Clover yellow vein virus]	348.732	7.497		ALD61962.1 hypothetical protein ml_160 [Mollivirus sibericum]	209.059	6.275		AVM87326.1 1ab protein [Nanhai ghost shark arterivirus]	372.251	7.22
AGE59872.1 Chlorovirus glycoprotein repeat domain-containing protein [Acanthocystis turfacea Chlorella virus TN603.4.2]	155.182	11.901		AIX23762.1 structural protein [Synechococcus phage ACG-2014a]	650.818	4.266		QDP45713.1 hypothetical protein Tp125DCM114561_40 [Prokaryotic dsDNA virus sp.]	181.57	4.177		ABI93184.1 putative guanylyltransferase [Cryphonectria parasitica mycoreovirus 2 (C18)]	117.828	6.122		ABS71856.1 gag-pol precursor polyprotein [RD114 retrovirus]	194.13	8.507		APG78950.1 hypothetical protein [Beihai picorna-like virus 67]	363.151	6.084		AGA93117.1 polyprotein [Colombian datura virus]	348.708	7.132		AKI79136.1 putative ATP-dependent RNA helicase [Acanthamoeba polyphaga mimivirus]	208.647	5.588		AGK41006.1 polyprotein [bat pegivirus G]	372.231	6.224
AGE54769.1 Chlorovirus glycoprotein repeat domain-containing protein [Paramecium bursaria Chlorella virus MA-1D]	154.95	11.901		AHB80932.1 YadA domain protein [Synechococcus phage S-MbCM100]	650.814	4.266		QDP54099.1 putative structural protein [Prokaryotic dsDNA virus sp.]	179.995	4.406		AVA17452.1 RNA-dependent RNA polymerase [Gigaspora margarita mitovirus 4]	114.239	8.639		CAA58335.2 immediate early protein IE2 [Human betaherpesvirus 6A]	163.924	8.946		APG77532.1 RdRp [Wuhan heteroptera virus 1]	363.009	6.224		AAA46903.1 ORF1 [Pepper mottle virus]	348.656	7.673		ADO18588.1 putative ATP-dependent RNA helicase [Acanthamoeba polyphaga mimivirus]	208.604	5.563		AGJ71780.1 polyprotein [Pegivirus J]	371.602	6.504
AGE58207.1 Chlorovirus glycoprotein repeat domain-containing protein [Paramecium bursaria Chlorella virus NY-2B]	154.95	11.886		AIX16883.1 structural protein [Synechococcus phage ACG-2014a]	650.804	4.266		QDP60979.1 hypothetical protein Tp178MES00d2C33159091_30 [Prokaryotic dsDNA virus sp.]	179.959	4.813		AVZ46856.1 hypothetical protein [Rhizoctonia solani endornavirus 1]	113.52	6.478		AKC42509.1 glycoprotein precursor [Guaroa virus]	162.321	6.795		AJG39260.1 RNA-dependent RNA polymerase [Wuhan horsefly Virus]	362.971	6.402		ABP87907.1 polyprotein [Tobacco vein banding mosaic virus]	348.641	6.942		AEQ60555.1 RNA-helicase DExH-NPH-II [Acanthamoeba castellanii mamavirus]	208.604	5.563		AFI33159.1 large tegument protein [Equid alphaherpesvirus 8]	371.293	5.372
AGE49706.1 Chlorovirus glycoprotein repeat domain-containing protein [Paramecium bursaria Chlorella virus Can18-4]	154.941	11.886		AIX23060.1 structural protein [Synechococcus phage ACG-2014a]	650.804	4.266		QDP64516.1 hypothetical protein Tp178SUR1139111_36 [Prokaryotic dsDNA virus sp.]	179.959	4.813		AVA17451.1 RNA-dependent RNA polymerase [Gigaspora margarita mitovirus 3]	113.52	8.799		AKC42481.1 glycoprotein precursor [Guaroa virus]	162.286	6.825		AET36829.1 polyprotein [Spodoptera exigua iflavirus 1]	362.85	5.906		ATY46581.1 polyprotein [African eggplant mosaic virus]	348.359	7.19		BAV61468.1 putative ATP-dependent RNA helicase [Acanthamoeba castellanii mimivirus]	208.604	5.563		AEU12347.3 replicase polyprotein 1ab [Wobbly possum disease virus]	370.929	6.956
AGE54081.1 Chlorovirus glycoprotein repeat domain-containing protein [Paramecium bursaria Chlorella virus IL-5-2s1]	154.894	11.886		AIX23556.1 structural protein [Synechococcus phage ACG-2014a]	650.804	4.266		QDP66169.1 hypothetical protein GOVbin3661_85 [Prokaryotic dsDNA virus sp.]	179.949	4.571		ADG21214.1 capsid protein [Verticillium dahliae chrysovirus 1]	113.473	6.795		AKC42522.1 glycoprotein precursor [Guaroa virus]	162.213	6.854		AKN81079.1 polyprotein [Opsiphanes invirae iflavirus 1]	362.74	5.982		AQU42721.1 polyprotein [Sunflower ring blotch virus]	348.253	7.234		BAV62456.1 putative ATP-dependent RNA helicase [Acanthamoeba castellanii mimivirus]	208.604	5.563		AQS79179.1 large tegument protein [Ateline alphaherpesvirus 1]	367.727	5.245
AUF82560.1 hypothetical protein TetV_478 [Tetraselmis virus 1]	154.736	11.886		AIX26592.1 structural protein [Synechococcus phage ACG-2014a]	650.804	4.266		QDP48751.1 hypothetical protein Tp1138SUR256061_43, partial [Prokaryotic dsDNA virus sp.]	179.768	4.291		BAM93354.1 capsid protein [Rosellinia necatrix quadrivirus 1]	113.316	5.881		AKC42489.1 glycoprotein precursor [Guaroa virus]	162.212	6.781		AOX15250.1 polyprotein [Burke-Gilman virus]	362.118	5.957		CAA88417.1 polyprotein [Brome streak mosaic virus]	348.106	6.122		AEJ34600.1 hypothetical protein MIMI_R366 [Acanthamoeba polyphaga mimivirus]	208.604	5.563		AAG14229.1 UL36 large tegument protein-like protein [Gallid alphaherpesvirus 2]	367.314	5.563
AAZ94042.1 VP2 [Micromonas pusilla reovirus]	154.69	11.886		AIX28005.1 structural protein [Synechococcus phage ACG-2014a]	650.804	4.266		QDP52417.1 hypothetical protein Unbinned96contig1001_34 [Prokaryotic dsDNA virus sp.]	179.022	5.207		BAL46426.1 structural protein [Rosellinia necatrix quadrivirus 1]	113.243	6.109		AKC42477.1 glycoprotein precursor [Guaroa virus]	162.168	6.854		APG77438.1 hypothetical protein [Wuhan spider virus 2]	361.653	7.102		AAL83896.1 polyprotein [Cowpea aphid-borne mosaic virus]	348.035	7.146		AMZ02811.1 putative ATP-dependent RNA helicase [Mimivirus Bombay]	208.604	5.563		AAT67281.1 tegument protein [Equid alphaherpesvirus 1]	367.083	5.308
AET72852.1 hypothetical protein PGAG_00441, partial [Phaeocystis globosa virus 12T]	154.112	11.886		AIX28213.1 structural protein [Synechococcus phage ACG-2014a]	650.804	4.266		QDP54757.1 hypothetical protein GOVbin2833_46 [Prokaryotic dsDNA virus sp.]	178.711	4.813		AEX87902.1 RNA-dependent RNA polymerase [Phytophthora infestans RNA virus 3]	113.215	8.492		AKC42485.1 glycoprotein precursor [Guaroa virus]	162.15	6.825		BAN57353.1 polyprotein [Nilaparvata lugens honeydew virus-3]	361.218	6.649		AGH25888.1 polyprotein [Carrot thin leaf virus]	347.975	7		ALR83946.1 RNA-helicase DExH-NPH-II [Niemeyer virus]	208.604	5.563		APG77948.1 hypothetical protein [Jingmen picorna-like virus]	364.224	5.258
AII17124.1 putative DNA directed RNA polymerase II largest subunit [Aureococcus anophagefferens virus]	153.918	11.886		AIX34995.1 structural protein [Synechococcus phage ACG-2014a]	650.804	4.266		QDP53021.1 putative structural protein [Prokaryotic dsDNA virus sp.]	178.24	4.444		ACQ91602.1 unknown [Phytophthora infestans RNA virus 1]	112.832	6.678		AKC42505.1 glycoprotein precursor [Guaroa virus]	162.144	6.825		AYD38337.1 polyprotein [Psammotettix alienus iflavirus 1]	360.17	6.097		ABG56784.1 polyprotein [Pepper veinal mottle virus]	347.923	7.337		AHJ40073.2 ATP-dependent RNA helicase [Samba virus]	208.604	5.563		AGQ22077.1 polyprotein [Guereza hepacivirus]	364.058	7.059
AGE57084.1 Chlorovirus glycoprotein repeat domain-containing protein [Acanthocystis turfacea Chlorella virus NE-JV-3]	153.331	11.886		AIX35418.1 structural protein [Synechococcus phage ACG-2014a]	650.804	4.266		QDP49596.1 hypothetical protein Unbinned202contig1000_2 [Prokaryotic dsDNA virus sp.]	178.029	5.499		CAG77601.1 putative coat protein [Amasya cherry disease associated chrysovirus]	112.305	7.849		AKC42497.1 glycoprotein precursor [Guaroa virus]	162.143	6.781		APG78424.1 hypothetical protein [Sanxia atyid shrimp virus 2]	359.663	6.678		ABC25565.1 polyprotein [Daphne mosaic virus]	347.891	7.19		AKI81032.1 putative ATP-dependent RNA helicase [Acanthamoeba polyphaga mimivirus]	208.604	5.563		AGQ22075.1 polyprotein [Guereza hepacivirus]	363.803	6.912
AGE51718.1 Chlorovirus glycoprotein repeat domain-containing protein, partial [Paramecium bursaria Chlorella virus CVM-1]	153.178	11.886		AIX40232.1 structural protein [Synechococcus phage ACG-2014a]	650.804	4.266		QDP60707.1 hypothetical protein GOVbin1434_36 [Prokaryotic dsDNA virus sp.]	177.852	4.368		AVA17450.1 RNA-dependent RNA polymerase [Gigaspora margarita mitovirus 2]	112.26	8.639		AKC42493.1 glycoprotein precursor [Guaroa virus]	162.13	6.854		APG76679.1 hypothetical protein [Wenzhou picorna-like virus 48]	358.68	5.728		AAN87843.1 polyprotein [Potato virus Y strain NTN]	347.776	7.176		AAV50635.1 unknown [Acanthamoeba polyphaga mimivirus]	208.526	5.563		ALL26054.1 large tegument protein [Canid alphaherpesvirus 1]	359.394	4.952
AGE55710.1 Chlorovirus glycoprotein repeat domain-containing protein [Acanthocystis turfacea Chlorella virus MN0810.1]	153.093	11.886		QBQ74973.1 structural protein [Cyanophage S-RIM4]	650.404	4.266		QDP47294.1 putative structural protein [Prokaryotic dsDNA virus sp.]	177.127	4.457		CAH03665.1 putative coat protein [Amasya cherry disease associated chrysovirus]	111.98	7.907		AKC42513.1 glycoprotein precursor [Guaroa virus]	162.119	6.781		BAN19725.1 polyprotein [Nilaparvata lugens honeydew virus 1]	358.543	7.073		CAD24793.1 polyprotein [Peru tomato mosaic virus]	347.735	7.263		AGO82327.2 DNA polymerase type-B [Pandoravirus dulcis]	207.892	7.673		AGK41010.1 polyprotein [bat pegivirus F]	357.784	6.224
APC25597.1 Chlorovirus glycoprotein repeat domain-containing protein [Only Syngen Nebraska virus 5]	152.543	11.871		AIX24196.1 structural protein [Synechococcus phage ACG-2014d]	650.147	4.228		ALJ99672.1 hypothetical protein SS136_09 [Haloarcula californiae icosahedral virus 1]	176.875	4.113		ALD89091.2 capsid protein [Macrophomina phaseolina chrysovirus 1]	111.258	7.424		AKC42501.1 glycoprotein precursor [Guaroa virus]	162.044	6.854		AVK59473.1 polyprotein [Nephila clavipes virus 1]	357.963	6.649		AFS28881.1 polyprotein [Pokeweed mosaic virus]	347.733	7.585		AQN68359.1 ATP-dependent RNA helicase [Saudi moumouvirus]	207.674	6.722		AGI04301.1 polyprotein [Equine pegivirus 1]	356.74	6.985
AGE58208.1 Chlorovirus glycoprotein repeat domain-containing protein [Paramecium bursaria Chlorella virus NY-2B]	152.188	11.871		AGF91299.1 hypothetical protein CPYG_00004 [Cyanophage P-SS1]	630.381	4.609		QDP68314.1 putative peptidoglycan hydrolase [Prokaryotic dsDNA virus sp.]	176.083	5.194		ALO50127.1 115 kDa protein [Penicillium aurantiogriseum foetidus-like virus]	111.146	8.858		AKO90173.1 polyprotein [Catu virus]	162.005	6.971		APG77502.1 hypothetical protein [Hubei tick virus 2]	356.122	7.117		AFP66236.1 polyprotein [Pokeweed mosaic virus]	347.714	7.439		AGC01992.1 ATP-dependent RNA helicase [Acanthamoeba polyphaga moumouvirus]	207.651	6.707		BAV31557.1 polyprotein [Picornavirales Bu-3]	356.701	5.219
AGE58209.1 Chlorovirus glycoprotein repeat domain-containing protein [Paramecium bursaria Chlorella virus NY-2B]	151.776	11.871		AIX38079.1 structural protein [Synechococcus phage ACG-2014c]	609.383	4.202		QDP59032.1 hypothetical protein GOVbin1678_74 [Prokaryotic dsDNA virus sp.]	176	4.393		ACT79255.1 RNA-dependent RNA polymerase [Cryphonectria nitschkei chrysovirus 1]	110.032	6.059		AKC42518.1 glycoprotein precursor [Guaroa virus]	161.873	6.737		AOX15251.1 polyprotein [Burke-Gilman virus]	355.18	5.855		CAA70983.1 polyprotein [Ryegrass mosaic virus]	347.695	7.234		AKI80100.1 putative ATP-dependent RNA helicase [Acanthamoeba polyphaga mimivirus]	207.578	5.652		AIU36217.1 polyprotein [Norway rat pegivirus]	356.424	6.737
AGE59870.1 Chlorovirus glycoprotein repeat domain-containing protein [Acanthocystis turfacea Chlorella virus TN603.4.2]	151.727	11.871		AND75265.1 hypothetical protein ME3_104 [Acinetobacter phage vB_AbaM_ME3]	585.478	4.94		QDP61996.1 putative structural protein [Prokaryotic dsDNA virus sp.]	174.638	4.253		AEM89291.1 RNA-dependent RNA polymerase [Phytophthora infestans RNA virus 4]	108.988	7.995		ACX85471.1 non-structural protein [Mamastrovirus 8]	159.665	5.919		APG78463.1 hypothetical protein [Hubei picorna-like virus 47]	355.144	5.753		CAD24792.1 polyprotein [Wild potato mosaic virus]	347.651	7.38		AGF85287.1 RNA helicase [Moumouvirus goulette]	207.321	6.071		AJW66851.1 pp1a [Bovine nidovirus TCH5]	353.024	6.389
ABT13601.1 hypothetical protein MT325_M047R [Paramecium bursaria chlorella virus MT325]	151.715	11.871		AAX44489.1 baseplate wedge initiator [Prochlorococcus phage P-SSM2]	560.234	4.863		QDP48771.1 hypothetical protein Unbinned5081contig1000_20 [Prokaryotic dsDNA virus sp.]	174.049	4.978		AAM95602.1 major capsid protein [Penicillium chrysogenum virus]	108.807	7.176		AIE45877.1 ORF1ab [Human astrovirus BF34]	159.249	5.855		APD68841.1 polyprotein [Euscelidius variegatus virus 1]	354.714	5.893		CAI64042.1 polyprotein [Potato virus Y strain Wilga 156]	347.611	7.249		AVL94841.1 ATP-dependent RNA helicase [Moumouvirus australiensis]	207.303	5.995		ABG25573.1 ORF123 [Ranid herpesvirus 2]	352.986	5.537
AGE55130.1 Chlorovirus glycoprotein repeat domain-containing protein [Paramecium bursaria Chlorella virus MA-1E]	151.627	11.871		ACY75990.1 predicted protein [Prochlorococcus phage P-SSM2]	560.234	4.863		QDP53389.1 hypothetical protein Unbinned6805contig1000_51 [Prokaryotic dsDNA virus sp.]	172.919	5.334		APR73429.1 capsid protein [Isaria javanica chrysovirus 1]	108.731	8.419		CAA27923.1 major capsid protein [Human herpesvirus 3 strain Dumas]	154.98	5.83		APG78467.1 hypothetical protein [Hubei picorna-like virus 12]	354.684	5.334		CAI65400.1 polyprotein [Potato virus Y strain C]	347.604	7.293		AGD92362.1 putative capsid protein 3 [Megavirus lba]	206.993	5.092		ARD71361.1 large tegument protein [Columbid alphaherpesvirus 1]	352.803	4.787
AGE48315.1 Chlorovirus glycoprotein repeat domain-containing protein [Paramecium bursaria Chlorella virus AN69C]	151.61	11.871		QIW89234.1 structural protein [Pseudomonas phage 8P]	557.282	5.308		QDP61470.1 putative structural protein [Prokaryotic dsDNA virus sp.]	172.692	4.431		APR73430.1 hypothetical protein [Isaria javanica chrysovirus 1]	108.389	7.029		AAR31638.1 major capsid protein [Human betaherpesvirus 5]	153.872	5.995		APG77980.1 hypothetical protein [Hubei picorna-like virus 43]	354.454	6.326		AHB50526.1 polyprotein [Bidens mosaic virus]	347.583	7.337		AVL93855.1 putative ATP-dependent RNA helicase [Megavirus vitis]	204.196	5.982		APQ44504.1 polyprotein, partial [Rasavirus sp.]	348.569	5.347
AGE57157.1 Chlorovirus glycoprotein repeat domain-containing protein [Paramecium bursaria Chlorella virus NE-JV-4]	151.597	11.857		QAY18174.1 tail tape measure protein [Thermus phage TSP4]	556.919	6.62		QDP58579.1 putative structural protein [Prokaryotic dsDNA virus sp.]	171.249	4.596		CAX48751.2 capsid protein [Aspergillus fumigatus chrysovirus]	106.813	7.717		AAC40773.1 U57 [Human betaherpesvirus 7]	152.932	5.83		AXQ04786.1 polyprotein [Culex Iflavi-like virus 4]	354.425	5.715		BAA12099.1 polyprotein [Bean yellow mosaic virus]	347.577	7.337		AVG46261.1 ATP-dependent RNA helicase [Acanthamoeba polyphaga mimivirus]	204.195	5.931		APQ44503.1 polyprotein, partial [Rasavirus sp.]	348.569	5.347
AGE52409.1 Chlorovirus glycoprotein repeat domain-containing protein [Paramecium bursaria Chlorella virus CvsA1]	151.5	11.857		QBZ70714.1 hypothetical protein pETSU_133 [Edwardsiella virus pEt-SU]	556.45	4.774		QDP48568.1 putative structural protein [Prokaryotic dsDNA virus sp.]	171.118	4.38		AXR76114.1 fusion protein [Ustilaginoidea virens nonsegmented virus 2]	104.549	8.58		CAA58391.2 major capsid protein [Human betaherpesvirus 6A]	151.936	5.868		APG77641.1 RdRp [Hubei virga-like virus 2]	354.379	6.839		CAA30988.1 virus polyprotein [Potato virus Y]	347.569	7.278		AEQ33354.1 putative ATP-dependent RNA helicase [Megavirus chiliensis]	204.182	5.842		BAV31559.1 polyprotein [Picornavirales Bu-1]	347.773	5.537
ABT16249.1 hypothetical protein ATCV1_Z115L [Acanthocystis turfacea chlorella virus 1]	151.466	11.857		AXH72904.1 glycine rich protein [Myoviridae sp.]	554.727	4.444		QDP45735.1 hypothetical protein Unbinned5179contig1000_22 [Prokaryotic dsDNA virus sp.]	170.503	4.736		AAC98708.1 RNA-dependent RNA polymerase [Saccharomyces 23S RNA narnavirus]	104.297	10.496		AAT98580.1 spike glycoprotein [Human coronavirus HKU1]	151.711	5.855		APG77395.1 hypothetical protein [Shahe picorna-like virus 14]	353.052	6.084		CAA66472.1 polyprotein [Potato virus Y]	347.501	7.249		AVG47369.1 ATP-dependent RNA helicase [Acanthamoeba polyphaga mimivirus]	204.182	5.842		APQ44488.1 polyprotein [Basavirus sp.]	347.588	5.334
AGE51365.1 Chlorovirus glycoprotein repeat domain-containing protein [Paramecium bursaria Chlorella virus CviKI]	151.433	11.857		AGH56293.1 hypothetical protein CPRG_00210, partial [Cyanophage Syn30]	551.329	4.469		QDP46762.1 hypothetical protein Unbinned4contig1000_5 [Prokaryotic dsDNA virus sp.]	170.322	4.546		ALW95409.1 coat protein [Colletotrichum gloeosporioides chrysovirus 1]	101.719	6.237		AAS58177.1 Spike protein [Human coronavirus NL63]	149.85	6.287		AXQ04787.1 polyprotein [Culex Iflavi-like virus 4]	352.984	5.766		AIU97943.2 polyprotein [Catharanthus mosaic virus]	347.467	7.395		AMN83881.1 putative bacterial Ig-like domain protein [Faustovirus]	204.181	4.863		CAC42775.2 replicase ORF1b polyprotein [Equine arteritis virus]	345.384	6.883
AGE48691.1 Chlorovirus glycoprotein repeat domain-containing protein [Paramecium bursaria Chlorella virus AP110A]	151.406	11.857		API81899.1 tail length-tape measure protein [Thermus phage G20c]	550.493	5.97		QDP48094.1 hypothetical protein Tp170SUR00d2C46354221_1 [Prokaryotic dsDNA virus sp.]	170.322	4.546		AAM95603.1 unknown [Penicillium chrysogenum virus]	101.458	6.781		AUF73166.1 spike glycprotein [unidentified human coronavirus]	149.668	6.59		AXQ04790.1 polyprotein [Culex Iflavi-like virus 4]	352.37	5.601		CAA81549.1 viral proteins [Johnsongrass mosaic virus]	347.252	6.854		AMN84457.1 putative bacterial Ig-like domain protein [Faustovirus]	204.181	4.863		AGH70217.1 polyprotein precursor [Theiler's disease-associated virus]	344.512	6.649
APC25627.1 SWI/SNF chromatin remodeling complex [Only Syngen Nebraska virus 5]	151.388	11.857		ABU97045.1 tape tail measure protein [Thermus virus P74-26]	550.241	6.046		QDP53297.1 hypothetical protein Unbinned28contig1000_53 [Prokaryotic dsDNA virus sp.]	170.322	4.546		ALD89092.1 P3 [Macrophomina phaseolina chrysovirus 1]	100.395	7.293		AFX73387.1 VP1 [Orungo virus]	148.876	8.009		APG77455.1 hypothetical protein [Hubei tetragnatha maxillosa virus 5]	352.225	7.132		AFU52934.1 polyprotein [Iranian johnsongrass mosaic virus]	346.894	7		AMP44401.1 cell wall anchor protein [Faustovirus]	204.165	4.863		AAQ73715.1 large tegument protein [Psittacid alphaherpesvirus 1]	344.441	5.092
AUF82351.1 hypothetical protein TetV_259 [Tetraselmis virus 1]	151.36	11.857		ABU96929.1 tape tail measure protein [Thermus virus P23-45]	549.644	6.071		AIZ11345.1 hypothetical protein [Sulfolobus monocaudavirus SMV2]	169.078	4.495		ARM36036.1 putative capsid protein [Bipolaris maydis chrysovirus 1]	100.383	7.161		AEA30042.1 polyprotein [Alenquer virus]	148.809	7.044		AIX94679.1 polyprotein [Laodelphax striatellus picorna-like virus 2]	352.214	6.678		ABG33691.1 polyprotein [White lupin mosaic virus]	346.712	7.439		QKE50154.1 hypothetical protein F-VV10_0034 [Faustovirus]	203.931	4.736		AAG45774.1 UL36 large tegument protein [Meleagrid alphaherpesvirus 1]	341.71	5.219
AGE53732.1 Chlorovirus glycoprotein repeat domain-containing protein [Paramecium bursaria Chlorella virus IL-3A]	151.314	11.857		AXF51455.1 lytic transglycosylase [Erwinia phage Pavtok]	547.347	5.626		AFU92031.1 hypothetical protein STSV2_52 [Sulfolobus virus STSV2]	167.943	4.851		CAX48753.1 hypothetical protein [Aspergillus fumigatus chrysovirus]	99.5005	7.278		AFX73376.1 VP1 [Lebombo virus]	147.736	8.112		AHK05791.1 polyprotein [Laodelphax striatella honeydew virus 1]	352.02	6.707		CAB75857.2 polyprotein [Potato virus V]	346.278	7.102		ANB50641.1 hypothetical protein [Powai lake megavirus]	203.859	6.465		ABG25708.1 ORF56 [Ranid herpesvirus 1]	341.249	6.122
AGE48316.1 Chlorovirus glycoprotein repeat domain-containing protein [Paramecium bursaria Chlorella virus AN69C]	151.274	11.857		AEY69616.1 putative DNA methylase [Erwinia phage PEp14]	538.201	5.741		CAH04237.1 hypothetical protein [Sulfolobus virus STSV1]	167.913	4.914		BAO20928.1 hypothetical protein [Magnaporthe oryzae chrysovirus 1]	99.3843	6.313		CAC21309.1 71R protein [Yaba-like disease virus]	147.615	7.702		APG77919.1 hypothetical protein [Hubei arthropod virus 3]	351.792	6.376		CAC17411.1 polyprotein [Potato virus A]	346.193	7.307		ADO67306.1 putative glycosyltransferase [Cafeteria roenbergensis virus BV-PW1]	203.349	7.966		AVT50743.1 large tegument protein [Cervid alphaherpesvirus 2]	339.795	5.626
AGE57158.1 Chlorovirus glycoprotein repeat domain-containing protein [Paramecium bursaria Chlorella virus NE-JV-4]	151.248	11.857		QLI49405.1 hypothetical protein vBPaeMUSP18_31 [Pseudomonas phage vB_PaeM_USP_18]	537.152	5.359		QDP62235.1 hypothetical protein GOVbin2066_2 [Prokaryotic dsDNA virus sp.]	167.779	5.779		ACT79251.1 capsid protein [Cryphonectria nitschkei chrysovirus 1]	99.2933	6.59		ABQ43546.1 RNA polymerase subunit rpo147 [Tanapox virus]	147.498	7.702		APG77954.1 hypothetical protein [Zhejiang mosquito virus 1]	350.745	6.737		AAA47909.1 TEV polyprotein [Tobacco etch virus]	346.164	7.395		AQN68235.1 hypothetical protein [Saudi moumouvirus]	203.311	5.029		QBN85157.1 large tegument protein-like protein [Phocid alphaherpesvirus 1]	339.17	5.232
ABT15344.1 hypothetical protein FR483_N059R [Paramecium bursaria Chlorella virus FR483]	151.243	11.842		QLI49470.1 hypothetical protein vBPaeMUSP25_31 [Pseudomonas phage vB_PaeM_USP_25]	532.123	5.397		CDF81337.1 conserved archaeal viral protein [Sulfolobus monocaudavirus SMV1]	167.491	4.495		ABQ53134.1 putative RNA polymerase, partial [Fusarium oxysporum chrysovirus 1]	98.5964	5.715		ABQ43701.1 RNA polymerase subunit rpo147 [Tanapox virus]	147.498	7.702		APG77962.1 hypothetical protein [Hubei odonate virus 2]	350.5	7.146		CAC82225.1 polyprotein [Sugarcane mosaic virus]	346.132	7.015		AGO83315.2 Serine/threonine protein kinase [Pandoravirus dulcis]	202.633	5.423		ALL52891.1 polyprotein [Wenling shark virus]	336.676	7.6
AGE51050.1 Chlorovirus glycoprotein repeat domain-containing protein [Paramecium bursaria Chlorella virus CVG-1]	151.191	11.842		APU92958.1 DNA methylase [Ochrobactrum phage POI1126]	529.297	5.804		QDP47048.1 hypothetical protein Tp1109DCM542121_60 [Prokaryotic dsDNA virus sp.]	167.463	5.881		BAJ15134.1 hypothetical protein [Magnaporthe oryzae chrysovirus 1]	98.5371	6.766		AST09491.1 RNA polymerase [NY_014 poxvirus]	147.264	6.649		APG77412.1 hypothetical protein [Hubei picorna-like virus 46]	349.964	5.181		CAA51871.1 fusion protein of papin-like protease, methyltransferase, RNA helicase [Beet yellows virus]	346.032	7.483		EJN40770.1 DNA polymerase (B family) [Acanthamoeba polyphaga lentillevirus]	201.945	8.141		AFV53382.1 very large virion protein [Bovine herpesvirus type 1.1]	336.31	6.249
AGE51054.1 Chlorovirus glycoprotein repeat domain-containing protein [Paramecium bursaria Chlorella virus CVG-1]	150.993	11.842		ASV44779.1 Snf2 family helicase [Agrobacterium phage Atu_ph08]	528.804	5.741		QDP49893.1 putative tail length tape measure protein [Prokaryotic dsDNA virus sp.]	167.124	4.8		AAB02146.1 RNA polymerase, partial [Saccharomyces cerevisiae virus L-BC (La)]	98.3889	8.448		CAA49024.1 L6R [Variola virus]	146.783	7.088		APG78423.1 hypothetical protein [Wuhan insect virus 10]	349.944	5.766		AXS76840.1 polyprotein [Areca palm necrotic spindle-spot virus]	346.002	6.678		ADO18556.1 DNA polymerase [Acanthamoeba polyphaga mimivirus]	201.945	8.141		ADK12629.1 polyprotein precursor [Pegivirus B]	335.771	7.249
CAZ69373.1 putative membrane protein [Emiliania huxleyi virus 99B1]	150.937	11.842		AGH57461.1 hypothetical protein CPLG_00207, partial [Cyanophage S-SSM2]	519.89	4.279		AON96547.1 hypothetical protein [Acidianus two-tailed virus variant 1]	166.441	4.724		CAH03666.1 putative protease [Amasya cherry disease associated chrysovirus]	98.2132	5.639		AAA60831.1 homolog of vaccinia virus CDS J6R (RNA polymerase, 147 kDa subunit); putative [Variola major virus]	146.783	7.088		APG78480.1 hypothetical protein [Wenling picorna-like virus 6]	349.38	5.931		YP_003208047.1 polyprotein [Canna yellow streak virus]	345.992	7.132		AEQ60511.1 DNA polymerase type B [Acanthamoeba castellanii mamavirus]	201.945	8.141		ABG25707.1 ORF13 [Ranid herpesvirus 1]	335.156	9.706
AGE51716.1 Chlorovirus glycoprotein repeat domain-containing protein [Paramecium bursaria Chlorella virus CVM-1]	150.826	11.842		AOV61722.1 tail protein [Synechococcus phage S-WAM2]	515.505	4.368		QDP50117.1 hypothetical protein Unbinned4311contig1001_7 [Prokaryotic dsDNA virus sp.]	166.406	4.863		CAG77600.1 putative protease [Amasya cherry disease associated chrysovirus]	98.0261	5.639		CAB54683.1 M6R protein [Variola minor virus]	146.755	7.307		APG77960.1 hypothetical protein [Hubei picorna-like virus 27]	349.265	5.881		CAB58241.1 polyprotein [Potato virus A]	345.843	7.249		BAV61422.1 B-family DNA polymerase [Acanthamoeba castellanii mimivirus]	201.945	8.141		ACT88322.1 large tegument protein [Felid alphaherpesvirus 1]	334.865	5.219
AGE50379.1 Chlorovirus glycoprotein repeat domain-containing protein [Paramecium bursaria Chlorella virus CVA-1]	150.785	11.842		AXQ70596.1 hypothetical protein [Synechococcus phage S-T4]	511.988	4.482		QDP57627.1 hypothetical protein Unbinned3338contig1000_3 [Prokaryotic dsDNA virus sp.]	166.006	4.444		AGG68771.1 RNA-dependent RNA polymerase, partial [Scheffersomyces segobiensis virus L]	97.5575	6.956		AEA30043.1 polyprotein [Maldonado virus]	146.633	7.015		APG77503.1 hypothetical protein [Hubei tick virus 1]	348.985	7.454		ABR88099.1 polyprotein [Gloriosa stripe mosaic virus]	345.817	7		BAV62410.1 B-family DNA polymerase [Acanthamoeba castellanii mimivirus]	201.945	8.141		AVT50673.1 large tegument protein [Cervid alphaherpesvirus 1]	333.344	7.337
AGE52055.1 Chlorovirus glycoprotein repeat domain-containing protein [Paramecium bursaria Chlorella virus CVR-1]	150.785	11.842		QFG13240.1 hypothetical protein SEA_GILGAMESH_48 [Streptomyces phage Gilgamesh]	507.095	4.622		QDP67782.1 putative structural protein [Prokaryotic dsDNA virus sp.]	164.498	4.431		ADU54127.2 hypothetical protein [Fusarium graminearum mycovirus China 9]	96.4019	6.326		AEA30046.1 polyprotein [Echarate virus]	145.228	6.376		APG78874.1 hypothetical protein [Beihai picorna-like virus 110]	348.353	5.677		AMR93994.1 polyprotein [Daphne virus Y]	345.79	7.044		AEJ34561.1 DNA polymerase (B family) [Acanthamoeba polyphaga mimivirus]	201.945	8.141		BAB16546.1 UL36 protein [Gallid alphaherpesvirus 3]	333.289	5.258
AGE50719.1 Chlorovirus glycoprotein repeat domain-containing protein [Paramecium bursaria Chlorella virus CVB-1]	150.782	11.842		ACR15063.1 DarB-like antirestriction protein [Burkholderia virus Bcepil02]	503.893	5.69		QDP47850.1 putative peptidase [Prokaryotic dsDNA virus sp.]	164.364	3.732		AKP45146.1 hypothetical protein P2 [Fusarium oxysporum f. sp. dianthi mycovirus 1]	95.2446	7.951		AEL29641.1 glycoprotein [Chagres virus]	144.325	6.678		APG77911.1 hypothetical protein [Changjiang crawfish virus 4]	347.142	6.402		BAN63167.1 polyprotein [Habenaria mosaic virus]	345.654	7.088		AKI79091.1 DNA polymerase [Acanthamoeba polyphaga mimivirus]	201.945	8.141		ALF03218.1 BPLF1 [Lymphocryptovirus Macaca/pfe-lcl-E3]	333.175	5.626
AGE57873.1 Chlorovirus glycoprotein repeat domain-containing protein [Paramecium bursaria Chlorella virus NW665.2]	150.752	11.842		AFN39138.1 DarB-like antirestriction protein [Burkholderia virus Bcepmigl]	502.478	5.792		QDP57693.1 hypothetical protein Unbinned6486contig1001_8 [Prokaryotic dsDNA virus sp.]	164.345	4.724		CAX48755.1 hypothetical protein [Aspergillus fumigatus chrysovirus]	95.1666	5.461		AMD81617.1 non-structural polyprotein [Bastrovirus 7]	142.709	5.855		AOY34460.1 polyprotein [King virus]	346.918	6.275		AFS28882.1 polyprotein [Potato virus B]	345.305	7.439		AAV50591.1 DNA polymerase (B family) [Acanthamoeba polyphaga mimivirus]	201.945	8.141		AEI00242.1 UL36 protein [Gallid alphaherpesvirus 3]	333.163	5.27
AGE50723.1 Chlorovirus glycoprotein repeat domain-containing protein [Paramecium bursaria Chlorella virus CVB-1]	150.738	11.842		AEZ50893.1 multidomain (soluble lytic transglycosylase/helicase/methylase) protein [Burkholderia virus DC1]	502.091	5.677		QDP65771.1 putative tail fiber protein [Prokaryotic dsDNA virus sp.]	164.002	4.431		ADW08803.1 hypothetical protein [Fusarium graminearum dsRNA mycovirus 2]	94.9332	7.146		AAC40723.2 U7 [Human betaherpesvirus 7]	141.936	6.16		APG76666.1 hypothetical protein [Hubei picorna-like virus 29]	346.906	5.982		CAA04929.1 polyprotein [Maize dwarf mosaic virus]	345.175	7.015		AMZ02769.1 DNA polymerase [Mimivirus Bombay]	201.945	8.141		AAK95420.1 BPLF1 [Macacine gammaherpesvirus 4]	332.895	6.198
AGE51714.1 Chlorovirus glycoprotein repeat domain-containing protein [Paramecium bursaria Chlorella virus CVM-1]	150.626	11.842		ANB40862.1 structural protein [Flavobacterium phage Fpv20]	500.309	5.245		QDP59211.1 hypothetical protein Unbinned4336contig1001_45 [Prokaryotic dsDNA virus sp.]	163.932	8.551		AAM95604.1 unknown [Penicillium chrysogenum virus]	94.9003	5.753		CAA58434.2 U7 [Human betaherpesvirus 6A]	141.481	5.614		AQX17788.1 polyprotein [Pityohyphantes rubrofasciatus iflavirus]	346.576	5.423		AGZ02786.1 polyprotein [Tall oatgrass mosaic virus]	344.817	6.62		ALR83902.1 DNA polymerase type B [Niemeyer virus]	201.945	8.141		AFV26925.1 large tegument protein [Chimpanzee herpesvirus strain 105640]	332.513	5.792
AGE51364.1 Chlorovirus glycoprotein repeat domain-containing protein [Paramecium bursaria Chlorella virus CviKI]	150.62	11.842		ALN97279.1 structural protein [Flavobacterium phage FpV21]	500.309	5.245		QDP56068.1 putative structural protein [Prokaryotic dsDNA virus sp.]	163.86	4.444		ADU54124.1 hypothetical protein [Fusarium graminearum mycovirus China 9]	94.8691	7.146		CAA27945.1 transcription regulator [Human herpesvirus 3 strain Dumas]	139.998	7.161		APG78629.1 hypothetical protein [Wuhan coneheads virus 1]	346.242	6.971		AFQ95553.1 polyprotein [Donkey orchid virus A]	344.768	7.293		AMK61855.1 DNA polymerase [Samba virus]	201.945	8.141		CAA06097.1 very large virion protein (tegument) [Bovine herpesvirus type 1.1 (strain Cooper)]	332.196	6.532
AGE56472.1 Chlorovirus glycoprotein repeat domain-containing protein [Paramecium bursaria Chlorella virus NE-JV-1]	150.613	11.842		QCW20310.1 structural protein [Flavobacterium phage FPSV-F12]	500.309	5.245		AIZ11343.1 massive surface protein MspC [Sulfolobus monocaudavirus SMV2]	163.677	5.245		BAT62486.1 RNA dependent RNA polymerase [Red clover powdery mildew-associated totivirus 5]	94.5397	7.849		CAA27954.1 transcriptional regulator [Human herpesvirus 3 strain Dumas]	139.998	7.161		BAA25371.1 polyprotein [Infectious flacherie virus]	345.803	5.792		AXS77503.1 polyprotein [Areca palm necrotic ringspot virus]	344.668	6.517		AKI80987.1 DNA polymerase [Acanthamoeba polyphaga mimivirus]	201.945	8.141		AGK41004.1 polyprotein [Hepacivirus K]	331.421	6.883
AGE51715.1 Chlorovirus glycoprotein repeat domain-containing protein [Paramecium bursaria Chlorella virus CVM-1]	150.604	11.842		AUZ94962.1 structural protein [Agrobacterium phage Atu_ph07]	500.114	4.673		QDP66767.1 hypothetical protein GOVbin5978_43 [Prokaryotic dsDNA virus sp.]	163.373	5.08		ALD89093.2 P4 [Macrophomina phaseolina chrysovirus 1]	94.2825	5.639		AAC40797.1 U86 [Human betaherpesvirus 7]	138.15	8.39		AHI87751.1 polyprotein [Antheraea pernyi iflavirus]	345.549	6.084		ARS65734.1 polyprotein [Longan witches broom-associated virus]	344.17	6.084		AKI80056.1 B-family DNA polymerase [Acanthamoeba polyphaga mimivirus]	201.829	8.097		AQS23375.1 polyprotein [Goose megrivirus]	331.198	5.537
AGE54774.1 Chlorovirus glycoprotein repeat domain-containing protein [Paramecium bursaria Chlorella virus MA-1D]	150.579	11.842		QCW20691.1 structural protein [Flavobacterium phage FPSV-S29]	499.93	5.27		QDP60597.1 hypothetical protein Unbinned767contig1000_22 [Prokaryotic dsDNA virus sp.]	163.097	5.944		ALD60243.1 ORF [Binucleate Rhizoctonia mitovirus K1]	94.0609	7.483		AAR31619.1 DNA polymerase catalytic subunit [Human betaherpesvirus 5]	137.158	6.491		APG76777.1 hypothetical protein [Beihai sea slater virus 1]	345.324	6.084		AAQ91884.1 polyprotein [Oat necrotic mottle virus]	343.573	6.491		AGF85413.1 hypothetical protein glt_00604 [Moumouvirus goulette]	201.194	4.94		BAV31549.1 polyprotein [Picornavirales Tottori-HG1]	330.794	5.334
ABT13615.1 hypothetical protein MT325_M061R [Paramecium bursaria chlorella virus MT325]	150.57	11.842		ANB40275.1 structural protein [Flavobacterium phage Fpv1]	498.007	5.219		QDP47903.1 putative structural protein [Prokaryotic dsDNA virus sp.]	163.089	4.342		AIP92361.1 RNA-dependent RNA polymerase [Botryosphaeria dothidea victorivirus 1]	93.7901	7.395		AST09538.1 A type inclusion protein [NY_014 poxvirus]	136.859	5.092		AOT85373.1 polyprotein [Moku virus]	345.248	5.906		AAC13692.1 polyprotein [Wheat streak mosaic virus]	343.568	6.389		ANB50408.1 collagen-like protein 7 [Powai lake megavirus]	201.09	5.092		AGK41018.1 polyprotein [bat pegivirus I]	330.409	7.102
AGE49702.1 Chlorovirus glycoprotein repeat domain-containing protein [Paramecium bursaria Chlorella virus Can18-4]	150.564	11.842		ANB40355.1 structural protein [Flavobacterium phage Fpv2]	498.007	5.219		QDP51660.1 hypothetical protein Tp1100MES1331091_28 [Prokaryotic dsDNA virus sp.]	162.704	4.991		ADU54125.1 putative coat protein [Fusarium graminearum mycovirus China 9]	93.6035	7		AAC40798.1 U90 [Human betaherpesvirus 7]	136.529	5.041		APG78434.1 hypothetical protein [Hubei picorna-like virus 7]	344.953	5.944		BAV17838.1 polyprotein [Wild onion symptomless virus]	343.312	7.351		AVL94729.1 hypothetical protein mc_343 [Moumouvirus australiensis]	201.036	4.863		AKJ83381.1 polyprotein [Posavirus 3]	330.137	5.448
APC25596.1 Chlorovirus glycoprotein repeat domain-containing protein [Only Syngen Nebraska virus 5]	150.537	11.828		QJD52829.1 hypothetical protein SEA_PHOGO_32 [Microbacterium phage Phogo]	497.422	5.041		QDP61830.1 putative peptidoglycan hydrolase [Prokaryotic dsDNA virus sp.]	162.671	8.39		ADW08804.1 hypothetical protein [Fusarium graminearum dsRNA mycovirus 2]	93.5135	7		CAA27911.1 DNA polymerase catalytic subunit [Human herpesvirus 3 strain Dumas]	134.048	7.029		AKH40287.1 putative polyprotein [La Jolla virus]	344.556	6.097		ANH79182.1 polyprotein [Pecan mosaic-associated virus]	342.82	6.737		AVG46143.1 hypothetical protein [Acanthamoeba polyphaga mimivirus]	200.315	4.863		APQ44487.1 polyprotein [Basavirus sp.]	330.024	5.525
AGE58210.1 Chlorovirus glycoprotein repeat domain-containing protein [Paramecium bursaria Chlorella virus NY-2B]	150.51	11.828		QDF16061.1 hypothetical protein SEA_LILYLOU_33 [Microbacterium phage LilyLou]	497.39	5.029		QDP56230.1 putative peptidoglycan hydrolase [Prokaryotic dsDNA virus sp.]	162.655	8.375		ALP73431.1 RNA-dependent RNA polymerase [Ustilaginoidea virens RNA virus 5]	93.4333	7.761		AAR31622.1 single-stranded DNA-binding protein [Human betaherpesvirus 5]	133.849	5.97		APG77981.1 hypothetical protein [Hubei picorna-like virus 60]	344.33	6.453		CAA27720.1 polyprotein [Tobacco vein mottling virus]	342.285	7.644		AEQ32851.1 hypothetical protein [Megavirus chiliensis]	200.304	4.863		SNQ27947.1 replicase polyprotein [Posavirus 1]	327.934	5.258
AGE58577.1 Chlorovirus glycoprotein repeat domain-containing protein [Paramecium bursaria Chlorella virus NYs1]	150.479	11.828		QDF16981.1 hypothetical protein SEA_TINYTIMOTHY_28 [Microbacterium phage TinyTimothy]	497.325	5.054		QDP68129.1 putative structural protein [Prokaryotic dsDNA virus sp.]	162.332	4.215		ARM36037.1 protein 3 [Bipolaris maydis chrysovirus 1]	93.2622	5.588		CAC21354.1 116R protein [Yaba-like disease virus]	133.814	7.278		APW84897.1 polyprotein [Helicoverpa armigera iflavirus]	344.163	6.097		AFV61775.1 polyprotein [Ornithogalum mosaic virus]	341.558	7.307		AVG47248.1 hypothetical protein [Acanthamoeba polyphaga mimivirus]	200.304	4.863		AER30033.1 replicase polyprotein [Posavirus 1]	327.873	5.27
AGE57160.1 Chlorovirus glycoprotein repeat domain-containing protein [Paramecium bursaria Chlorella virus NE-JV-4]	150.392	11.813		QGH78670.1 hypothetical protein SEA_WESAK_29 [Microbacterium phage Wesak]	497.233	5.054		QDP56305.1 putative structural protein [Prokaryotic dsDNA virus sp.]	162.27	4.228		AAA61703.1 putative RNA-dependent RNA polymerase [Cryphonectria parasitica mitovirus 1-NB631]	93.067	9.048		ABQ43746.1 RNA polymerase subunit rpo132 [Tanapox virus]	133.796	7.41		APG77463.1 hypothetical protein [Sanxia water strider virus 21]	344.007	7.176		AIE45539.1 polyprotein [Yellow oat grass mosaic virus]	341.471	6.504		AGD92321.1 hypothetical protein LBA_00403 [Megavirus lba]	200.288	4.863		AGC52807.1 polyprotein [Hepacivirus J]	327.69	6.971
AGE49701.1 Chlorovirus glycoprotein repeat domain-containing protein [Paramecium bursaria Chlorella virus Can18-4]	150.331	11.798		AZV01793.1 hypothetical protein SEA_ARMAWEN_31 [Microbacterium phage ArMaWen]	496.345	5.041		QDP55128.1 hypothetical protein GOVbin7015_4 [Prokaryotic dsDNA virus sp.]	162.224	4.851		ACQ91603.1 unknown [Phytophthora infestans RNA virus 1]	93.0236	6.883		ABQ43591.1 RNA polymerase subunit rpo132 [Tanapox virus]	133.72	7.41		AJT58559.1 polyprotein [Graminella nigrifrons virus 1]	343.903	6.338		CAC87085.1 polyprotein [Scallion mosaic virus]	341.305	7		AUV58356.1 hypothetical protein [Bandra megavirus]	200.258	4.851		AIU36220.1 polyprotein [Hepacivirus G]	327.527	7.41
AGE50378.1 Chlorovirus glycoprotein repeat domain-containing protein [Paramecium bursaria Chlorella virus CVA-1]	150.326	11.798		QJD52776.1 hypothetical protein SEA_UNPHAZED_32 [Microbacterium phage Unphazed]	496.272	5.041		AYV86995.1 putative DNA topoisomerase 2-like isoform X1 [Sylvanvirus sp.]	161.501	7.029		AYH53234.1 RNA-dependent RNA polymerase [Rhizoctonia mitovirus 1]	92.9327	8.273		AZI15454.1 DNA polymerase [Human adenovirus 86]	133.676	6.465		APF29088.1 polyprotein [Diabrotica virgifera virgifera virus 1]	343.667	5.817		ADX01228.2 polyprotein [Eggplant mild leaf mottle virus]	341.125	6.547		AVL93741.1 hypothetical protein mvi_381 [Megavirus vitis]	200.216	4.876		AAR86125.1 UL36 very large tegument protein [Bovine alphaherpesvirus 5]	327.249	6.148
AGE52054.1 Chlorovirus glycoprotein repeat domain-containing protein [Paramecium bursaria Chlorella virus CVR-1]	150.326	11.798		QDF15942.1 hypothetical protein SEA_ALEX44_32 [Microbacterium phage Alex44]	496.256	5.067		QDP61534.1 putative pectate lyase superfamily protein [Prokaryotic dsDNA virus sp.]	161.261	4.647		AFH09414.1 RNA-dependent RNA polymerase [Xanthophyllomyces dendrorhous virus L1B]	92.9297	7.761		AST09537.1 RNA polymerase [NY_014 poxvirus]	133.596	7.585		APG77476.1 hypothetical protein [Sanxia picorna-like virus 10]	343.597	5.919		CCD57807.1 polyprotein [Tomato mild mottle virus]	341.07	6.415		QKU35434.1 hypothetical protein [Tupanvirus soda lake]	199.947	4.978		AGK41008.1 polyprotein [Hepacivirus M]	325.095	7.205
AGE51053.1 Chlorovirus glycoprotein repeat domain-containing protein [Paramecium bursaria Chlorella virus CVG-1]	150.148	11.798		QKY80389.1 hypothetical protein SEA_PABST_31 [Microbacterium phage Pabst]	495.44	5.08		QDP46413.1 hypothetical protein GOVbin1709_75 [Prokaryotic dsDNA virus sp.]	161.254	6.122		ANA08076.1 putative RNA-dependent RNA polymerase [Rhizoctonia oryzae-sativae mitovirus 1]	92.6048	8.039		AAA60876.1 homolog of vaccinia virus CDS A24R (RNA polymerase, 132 kDa subunit); putative [Variola major virus]	133.402	7.922		APG78388.1 hypothetical protein 2 [Hubei myriapoda virus 4]	343.09	6.211		AYL40766.1 RdRp [Melon chlorotic spot virus]	340.954	5.804		AKI80205.1 hypothetical protein [Acanthamoeba polyphaga mimivirus]	199.917	5.181		BAP47434.1 polyprotein [Equine hepacivirus JPN3/JAPAN/2013]	323.653	7.351
AGE59871.1 Chlorovirus glycoprotein repeat domain-containing protein [Acanthocystis turfacea Chlorella virus TN603.4.2]	150.128	11.798		QJD52993.1 hypothetical protein SEA_PHARKY_31 [Microbacterium phage Pharky]	492.19	4.978		QDP52500.1 hypothetical protein Unbinned1606contig1000_59 [Prokaryotic dsDNA virus sp.]	160.355	8.229		BAU71114.1 putative RNA-dependent RNA polymerase [Alternaria arborescens victorivirus 1]	92.5217	8.009		CAB54728.1 A25R protein [Variola minor virus]	133.39	7.922		APG78391.1 hypothetical protein [Hubei myriapoda virus 1]	342.827	6.3		AQT26513.1 polyprotein [Reed chlorotic stripe virus]	339.49	6.198		ANB50525.1 hypothetical protein [Powai lake megavirus]	199.903	5.003		CEZ26311.1 RNA dependent RNA polymerase [Botrytis cinerea negative-stranded RNA virus 1]	323.609	6.547
AGE50720.1 Chlorovirus glycoprotein repeat domain-containing protein [Paramecium bursaria Chlorella virus CVB-1]	149.97	11.798		QJD52883.1 hypothetical protein SEA_PHRACTURED_31 [Microbacterium phage Phractured]	492.164	4.978		QDP55597.1 hypothetical protein Tp152DCM223801_13 [Prokaryotic dsDNA virus sp.]	160.308	4.635		AKP45147.1 putative coat protein [Fusarium oxysporum f. sp. dianthi mycovirus 1]	92.4984	5.931		CAA49069.1 A24R [Variola virus]	133.33	7.951		AGY34702.1 polyprotein [Halyomorpha halys virus]	342.14	5.69		BAM37091.1 polyprotein [Blueberry virus A]	338.376	7.673		ADO18654.1 hypothetical protein [Acanthamoeba polyphaga mimivirus]	199.851	5.13		AAU88102.1 very large tegument protein [Cercopithecine alphaherpesvirus 2]	323.343	5.436
ABT15337.1 hypothetical protein FR483_N052R [Paramecium bursaria Chlorella virus FR483]	149.947	11.784		QJD52938.1 hypothetical protein SEA_PHEDRO_31 [Microbacterium phage Phedro]	492.15	4.978		QDP65157.1 hypothetical protein GOVbin140_58 [Prokaryotic dsDNA virus sp.]	160.19	4.024		CAB42652.1 RNA-dependent RNA polymerase, putative [Ophiostoma mitovirus 4]	92.2486	8.814		CAA27912.1 single-stranded DNA-binding protein [Human herpesvirus 3 strain Dumas]	132.14	5.944		AIM39350.1 polyprotein [Dinocampus coccinellae paralysis virus]	341.986	7.176		ADX96062.1 RNA-dependent RNA polymerase [Soybean vein necrosis virus]	336.482	6.262		BAV61576.1 hypothetical protein [Acanthamoeba castellanii mimivirus]	199.851	5.13		AJF44501.1 polyprotein [Non-primate hepacivirus NZP1]	323.25	7.38
AGE50375.1 Chlorovirus glycoprotein repeat domain-containing protein [Paramecium bursaria Chlorella virus CVA-1]	149.633	11.784		QFG04954.1 hypothetical protein SEA_PHRIEDRICE_32 [Microbacterium phage PhriedRice]	492.041	4.978		QDP64953.1 hypothetical protein Unbinned1473contig1002_43 [Prokaryotic dsDNA virus sp.]	159.944	4.927		BAN51775.1 putative RNA dependent RNA polymerase [Rosellinia necatrix victorivirus 1]	92.1962	7.614		AFX98084.1 pol protein [Central cimpanzee simian foamy virus]	129.897	8.507		APG79010.1 hypothetical protein [Changjiang picorna-like virus 15]	341.85	7.088		BAA03151.1 polyprotein [Parsnip yellow fleck virus]	336.247	6.211		BAV62564.1 hypothetical protein [Acanthamoeba castellanii mimivirus]	199.851	5.13		APO15879.1 large tegument protein [Bubaline alphaherpesvirus 1]	323.067	6.046
AGE52051.1 Chlorovirus glycoprotein repeat domain-containing protein [Paramecium bursaria Chlorella virus CVR-1]	149.633	11.784		QCG78317.1 hypothetical protein SEA_AKONI_31 [Microbacterium phage Akoni]	491.996	5.003		QDP67914.1 hypothetical protein Tp1122DCM00d2C27307611_4 [Prokaryotic dsDNA virus sp.]	159.746	4.329		ALR68225.1 RNA-dependent RNA polymerase [Nigrospora oryzae victorivirus 1]	92.1627	8.024		AQM52258.1 pol protein [Eastern chimpanzee simian foamy virus]	129.735	8.478		APG78984.1 hypothetical protein [Wuhan insect virus 13]	341.214	7.38		AEF56575.1 L protein [Bean necrotic mosaic virus]	336.022	6.071		AEJ34713.1 hypothetical protein MIMI_R472 [Acanthamoeba polyphaga mimivirus]	199.851	5.13		AQS23374.1 polyprotein [Goose megrivirus]	321.273	5.652
ABT13609.1 hypothetical protein MT325_M055R [Paramecium bursaria chlorella virus MT325]	149.621	11.784		QJD51281.1 hypothetical protein SEA_TRUONG_31 [Microbacterium phage Truong]	491.941	5.003		QDP58464.1 hypothetical protein Unbinned6046contig1000_33 [Prokaryotic dsDNA virus sp.]	158.758	4.24		CCD33024.1 RNA dependent RNA polymerase [Aspergillus foetidus slow virus 1]	92.089	8.565		AFX98099.1 pol protein [Guenon simian foamy virus]	129.281	8.507		APG76894.1 hypothetical protein [Beihai sphaeromadae virus 1]	341.054	6.135		ACJ04421.1 polyprotein [Carrot necrotic dieback virus]	334.639	5.919		AKI79243.1 hypothetical protein [Acanthamoeba polyphaga mimivirus]	199.851	5.13		AGK41007.1 polyprotein [Hepacivirus L]	317.704	6.883
APC25595.1 Chlorovirus glycoprotein repeat domain-containing protein [Only Syngen Nebraska virus 5]	149.443	11.784		QJD51771.1 hypothetical protein SEA_ASHTON_32 [Microbacterium phage Ashton]	491.843	4.991		QDP56239.1 hypothetical protein GOVbin3009_6 [Prokaryotic dsDNA virus sp.]	158.374	4.101		AKP45148.1 hypothetical protein P4 [Fusarium oxysporum f. sp. dianthi mycovirus 1]	92.0311	5.804		AAC40755.1 U41 [Human betaherpesvirus 7]	129.019	6.186		BAS18834.1 polyprotein [Bombyx mori iflavirus]	340.879	6.071		ABU49105.1 L protein [Tomato zonate spot virus]	333.098	6.109		AAV50738.1 unknown [Acanthamoeba polyphaga mimivirus]	199.851	5.13		BBB06517.1 large tegument protein [Rhinolophus gammaherpesvirus 1]	316.669	5.359
ABT15330.1 hypothetical protein FR483_N045R [Paramecium bursaria Chlorella virus FR483]	149.209	11.784		QMV33371.1 hypothetical protein F1_00007 [Ralstonia phage Heva]	490.479	5.792		QDP59719.1 hypothetical protein Unbinned2990contig1001_39 [Prokaryotic dsDNA virus sp.]	157.79	4.584		AYD49682.1 RNA-dependent RNA polymerase [Fusarium asiaticum victorivirus 1]	91.8989	8.609		CAA58375.1 major DNA binding protein [Human betaherpesvirus 6A]	127.763	5.83		APG77956.1 hypothetical protein [Hubei coleoptera virus 1]	339.814	6.313		ANJ02896.1 RdRp [Tospovirus kiwifruit/YXW/2014]	332.841	6.084		AMZ02916.1 hypothetical protein [Mimivirus Bombay]	199.851	5.13		AGO68205.1 polyprotein [Megrivirus A]	316.661	5.779
AET73583.1 hypothetical protein EMVG_00297 [Emiliania huxleyi virus PS401]	148.688	11.784		QMV32875.1 hypothetical protein D1_00049 [Ralstonia phage Dimitile]	490.371	5.792		AGC65537.1 capsid protein VP1 [Haloarcula hispanica virus PH1]	157.605	4.062		AIT56394.1 RNA directed RNA polymerase [Ustilaginoidea virens RNA virus L]	91.8621	8.097		AAF87744.1 G1/G2 glycoprotein [Hantavirus Z10]	126.376	6.16		APG77972.1 hypothetical protein [Hubei odonate virus 3]	339.77	6.766		AUD08030.1 RdRp [Calla lily chlorotic spot virus]	332.157	6.376		ALR84062.1 hypothetical protein [Niemeyer virus]	199.851	5.13		APR73491.1 polyprotein [Sicinivirus sp.]	315.208	6.02
AGE51446.1 hypothetical protein PBCVCviKI_209R [Paramecium bursaria Chlorella virus CviKI]	148.66	11.784		QIW86628.1 PLxRFG domain-containing protein [Klebsiella phage LASTA]	489.679	5.753		AYV86765.1 hypothetical protein Sylvanvirus8_21 [Sylvanvirus sp.]	157.531	5.385		AIA22672.1 RNA-dependent RNA polymerase [Beauveria bassiana victorivirus NZL/1980]	91.8333	8.112		CAA58344.1 U95 [Human betaherpesvirus 6A]	124.067	5.194		ABP57198.1 polyprotein [Brevicoryne brassicae virus - UK]	339.525	6.912		ACO52399.1 RNA-dependent RNA polymerase [Calla lily chlorotic spot virus]	332.048	6.3		AMK61908.1 hypothetical protein [Samba virus]	199.851	5.13		AHN10845.1 polyprotein [Melegrivirus A]	314.749	5.181
AHA54226.1 hypothetical protein, partial [Emiliania huxleyi virus 18]	148.422	11.784		QIW86704.1 PLxRFG domain-containing protein [Klebsiella phage SJM3]	489.679	5.753		QDP46263.1 putative chaperone of endosialidase [Prokaryotic dsDNA virus sp.]	156.871	4.774		AAC98925.1 RNA-dependent RNA polymerase [Saccharomyces 20S RNA narnavirus]	91.8093	9.443		CAA58410.1 U30 [Human betaherpesvirus 6A]	124.058	6.927		APG77971.1 hypothetical protein [Hubei picorna-like virus 28]	339.332	6.109		ADR73022.1 polyprotein [Cassava brown streak virus]	331.972	6.186		AKI81140.1 hypothetical protein [Acanthamoeba polyphaga mimivirus]	199.851	5.13		AMB16990.1 large tegument protein [Macropodid alphaherpesvirus 1]	314.684	5.677
ABT16783.1 hypothetical protein ATCV1_Z649L [Acanthocystis turfacea chlorella virus 1]	148.405	11.784		QDP44846.1 hypothetical protein SEA_ARAXXI_27 [Microbacterium phage Araxxi]	489.232	5.067		QDP48972.1 hypothetical protein Unbinned1524contig1003_10 [Prokaryotic dsDNA virus sp.]	155.629	4.38		AHH25155.1 RNA-dependent RNA polymerase [Ustilaginoidea virens RNA virus 3]	91.7688	8.419		CAA27889.1 primase [Human herpesvirus 3 strain Dumas]	122.547	6.402		APG77500.1 hypothetical protein [Hubei tick virus 3]	339.071	6.326		ADW23570.1 L protein [Watermelon bud necrosis virus]	331.852	6.825		AEQ60659.1 hypothetical protein [Acanthamoeba castellanii mamavirus]	199.824	5.13		AVM87311.1 1b protein [Wuhan japanese halfbeak arterivirus]	314.636	6.678
AGM15559.1 DNA polymerase [Phaeocystis globosa virus]	147.51	11.769		QIN93910.1 hypothetical protein SEA_ARETE_27 [Microbacterium phage Arete]	488.85	5.054		QDP45734.1 hypothetical protein Unbinned5179contig1000_21 [Prokaryotic dsDNA virus sp.]	155.611	4.317		ALW95410.1 putative protease [Colletotrichum gloeosporioides chrysovirus 1]	91.7445	5.957		AAA76841.2 pol, partial [Human immunodeficiency virus 2]	121.072	7		AHW98099.1 polyprotein [Heliconius erato iflavirus]	338.798	6.148		AAG43276.1 L protein [Watermelon silver mottle tospovirus]	331.777	6.338		QKU34175.1 hypothetical protein [Tupanvirus deep ocean]	199.597	4.991		ADN94255.1 polyprotein [Turkey hepatitis virus 2993D]	314.204	5.245
AET73919.1 DNA polymerase [Phaeocystis globosa virus 14T]	147.51	11.769		CAR63411.1 putative short tail fibre [Synechococcus phage S-RSM4]	488.422	4.342		QDP53816.1 hypothetical protein Tp125DCM6481_41 [Prokaryotic dsDNA virus sp.]	155.346	4.202		BAV56302.1 RNA-dependent RNA polymerase [Fusarium poae victorivirus 1]	91.7421	7.366		AAL31351.1 pol protein, partial [Human immunodeficiency virus 2]	120.213	6.678		AFQ98017.1 polyprotein [Spodoptera exigua iflavirus 2]	338.575	5.677		AJT59689.1 RNA-dependent RNA polymerase [Groundnut chlorotic fan-spot virus]	331.671	6.62		ATZ80672.1 DEXDc helicase [Bodo saltans virus]	199.585	7.439		AMA67421.1 large tegument protein [Myotis gammaherpesvirus 8]	314.101	5.321
AET73097.1 DNA polymerase [Phaeocystis globosa virus 12T]	147.51	11.769		AYD86170.1 hypothetical protein SEA_BURRO_27 [Microbacterium phage Burro]	488.244	5.003		QDP59120.1 hypothetical protein GOVbin4318_4 [Prokaryotic dsDNA virus sp.]	154.941	5.054		ANJ77668.1 RNA-dependent RNA polymerase [Sclerotinia nivalis victorivirus 1]	91.658	8.17		AAA43942.1 pol polyprotein [Human immunodeficiency virus 2]	120.191	6.478		APG78462.1 hypothetical protein [Hubei picorna-like virus 44]	337.993	5.804		AJP16832.1 L protein [Mulberry vein banding virus]	331.65	6.16		QKU33902.1 putative glycosyltransferase [Tupanvirus deep ocean]	198.247	7.658		AHN05554.1 polyprotein [Sicinivirus A]	313.779	5.881
AGE59813.1 Chlorovirus glycoprotein repeat domain-containing protein [Acanthocystis turfacea Chlorella virus TN603.4.2]	147.488	11.769		QMV33266.1 hypothetical protein 1Ca_00028 [Ralstonia phage Gervaise]	487.298	5.868		QDP62654.1 putative peptidoglycan hydrolase [Prokaryotic dsDNA virus sp.]	154.078	6.766		APR73431.1 putative protease [Isaria javanica chrysovirus 1]	91.5659	5.461		AAC54467.1 reverse transcriptase [Human immunodeficiency virus 2]	119.54	6.364		AIF75200.1 polyprotein [Lymantria dispar iflavirus 1]	337.94	6.389		AWV56660.1 RNA-dependent RNA polymerase [Alstroemeria yellow spot virus]	331.476	6.44		ATZ80394.1 intein-containing DNA-dependent RNA polymerase 2 subunit Rpb2/subunit Rpb4 precursor [Bodo saltans virus]	197.677	6.465		AIU36221.1 polyprotein [Hepacivirus H]	313.735	7.424
AGE48406.1 hypothetical protein PBCVAN69C_223R [Paramecium bursaria Chlorella virus AN69C]	146.995	11.769		QMV32774.1 hypothetical protein 2A_00022 [Ralstonia phage Darius]	487.269	5.868		QDP54790.1 hypothetical protein Unbinned5784contig1000_33 [Prokaryotic dsDNA virus sp.]	153.69	5.563		BAT62490.1 RNA dependent RNA polymerase [Red clover powdery mildew-associated totivirus 7]	91.4574	7.688		AAC95341.1 pol polyprotein, partial [Human immunodeficiency virus 2]	119.408	7.746		APG77504.1 hypothetical protein [Hubei picorna-like virus 49]	337.806	5.703		ADR71000.1 polyprotein [Ugandan cassava brown streak virus]	331.398	6.046		AGO85895.1 Ribonucleoside-diphosphate reductase [Pandoravirus salinus]	196.571	5.499		ALR74727.1 polyprotein [Sicinivirus Pf-CHK1/SiV]	313.711	5.906
AGE56126.1 hypothetical protein ATCVMO0605SPH_885L [Acanthocystis turfacea Chlorella virus MO0605SPH]	146.723	11.769		QMV33056.1 hypothetical protein 3Fb_00053 [Ralstonia phage Eline]	486.76	5.792		AAY24939.1 ORF 13 [Haloarcula hispanica virus SH1]	152.331	4.075		ADW08805.1 hypothetical protein [Fusarium graminearum dsRNA mycovirus 2]	91.3572	5.893		AAA43933.1 pol protein [Human immunodeficiency virus 2]	119.087	7.834		APG78960.1 hypothetical protein [Beihai picorna-like virus 65]	337.101	6.478		ACN50007.1 polyprotein [Ugandan cassava brown streak virus]	331.398	6.046		QKU35148.1 glycosyltransferases group 1 [Tupanvirus soda lake]	195.525	7.863		ALL55200.1 polyprotein [Chicken sicinivirus JSY]	312.924	5.944
AGE52461.1 hypothetical protein PBCVCvsA1_215R [Paramecium bursaria Chlorella virus CvsA1]	146.602	11.769		AMM44863.1 pectate lyase [Bacillus phage SP-15]	486.235	4.164		QDP55077.1 putative tail fiber protein [Prokaryotic dsDNA virus sp.]	151.83	3.872		BAT62485.1 capsid protein [Red clover powdery mildew-associated totivirus 5]	91.3296	5.55		APJ01819.1 pol protein, partial [Human immunodeficiency virus 2]	117.748	6.084		AJC98140.1 polyprotein [Thaumetopoea pityocampa iflavirus 1]	336.5	5.868		APY22758.1 RdRp [Pepper chlorotic spot virus]	331.294	6.186		AVK77587.1 Serine/threonine protein kinase [Pandoravirus macleodensis]	195.497	5.359		AAN64279.1 ORF58 [Callitrichine gammaherpesvirus 3]	312.279	5.601
AII17125.1 putative DNA directed RNA polymerase largest subunit [Aureococcus anophagefferens virus]	146.519	11.754		ANB40434.1 structural protein [Flavobacterium phage Fpv3]	484.832	5.296		QDP66433.1 hypothetical protein GOVbin15_22 [Prokaryotic dsDNA virus sp.]	151.157	5.563		ADU54126.1 hypothetical protein [Fusarium graminearum mycovirus China 9]	91.3012	5.817		AAA64576.1 pol polypeptide, partial [Human immunodeficiency virus 2]	117.633	7.22		APG77698.1 RdRp [Hubei virga-like virus 9]	336.351	6.561		AIY55500.1 RNA-dependent RNA polymerase [Chrysanthemum stem necrosis virus]	330.977	5.703		AVL94854.1 putative glycosyltransferase [Moumouvirus australiensis]	195.027	6.287		AER28061.1 large tegument protein [Gallid alphaherpesvirus 1]	312.009	5.308
AGE52408.1 Chlorovirus glycoprotein repeat domain-containing protein [Paramecium bursaria Chlorella virus CvsA1]	146.367	11.754		ALN97145.1 putative structural protein [Flavobacterium phage FpV4]	484.832	5.296		QDP58167.1 hypothetical protein Unbinned5123contig1000_52 [Prokaryotic dsDNA virus sp.]	150.222	4.622		AXY40442.1 RNA-dependent RNA polymerase [Rhizophagus diaphanum mitovirus 1]	91.2973	9.984		BAM76155.1 pol protein, partial [Human immunodeficiency virus 2]	117.51	6.198		ABS84820.1 polyprotein [Slow bee paralysis virus]	336.268	5.995		AEX09314.1 RNA-dependent RNA polymerase [Tomato yellow ring virus]	330.957	6.376		ADO18324.1 collagen-like protein 7 [Acanthamoeba polyphaga mimivirus]	194.319	7.322		APQ44510.1 polyprotein [Rasavirus sp.]	311.481	5.715
AET42617.1 hypothetical protein EXVG_00268 [Emiliania huxleyi virus 202]	145.892	11.754		ASV45029.1 PLxRFG protein [Klebsiella phage SopranoGao]	482.688	5.741		QDP51799.1 hypothetical protein GOVbin212_18 [Prokaryotic dsDNA virus sp.]	149.931	4.202		CBY84992.1 RNA dependent RNA polymerase [Tolypocladium cylindrosporum virus 1]	91.2074	8.053		BAM76191.1 pol protein, partial [Human immunodeficiency virus 2]	117.455	6.376		ARI68317.1 polyprotein [Diamondback moth iflavirus]	335.969	5.664		AHZ45965.1 viral polymerase [Polygonum ringspot tospovirus]	330.9	6.275		BAV61793.1 collagen-like protein 7 [Acanthamoeba castellanii mimivirus]	194.319	7.322		AGC52814.1 polyprotein [Hepacivirus F]	311.201	7.541
AGH30811.1 hypothetical protein TVSG_00011 [Tetraselmis viridis virus S1]	145.65	11.754		AFK66261.1 structural protein [Synechococcus phage S-CBM2]	477.557	4.38		QDP50682.1 hypothetical protein Unbinned1966contig1000_57 [Prokaryotic dsDNA virus sp.]	149.599	4.914		CCC42235.1 RNA directed RNA polymerase [Beauveria bassiana victorivirus 1]	91.1385	7.805		BAM76137.1 pol protein, partial [Human immunodeficiency virus 2]	117.423	6.122		APG77522.1 RdRp [Hubei virga-like virus 16]	335.624	5.97		AOO95317.1 RdRp [Polygonum ringspot virus]	330.72	6.275		BAV62779.1 collagen-like protein 7 [Acanthamoeba castellanii mimivirus]	194.319	7.322		AIY32625.1 polyprotein [Fisavirus 1]	309.619	5.728
AET73709.1 hypothetical protein PGBG_00001 [Phaeocystis globosa virus 14T]	145.577	11.754		AGH26136.1 hypothetical protein CPMG_00035 [Prochlorococcus phage MED4-213]	475.658	4.66		CAJ31609.1 conserved hypothetical protein [Acidianus filamentous virus 6]	149.306	3.935		ADG27459.1 putative cysteine protease [Cryphonectria nitschkei chrysovirus 1]	90.9648	5.55		BAH97695.1 Pol, partial [Human immunodeficiency virus 2]	117.311	6.262		ATX64295.1 polyprotein [Chequa iflavirus]	335.544	5.83		AEB90411.1 L protein [Groundnut ringspot and Tomato chlorotic spot virus reassortant]	330.562	5.868		AEJ34913.1 collagen triple helix repeat-containing protein [Acanthamoeba polyphaga mimivirus]	194.319	7.322		AAB86818.1 RNA-directed RNA polymerase [Murine hepatitis virus]	309.128	6.465
AFK65937.1 hypothetical protein OLVG_00183 [Ostreococcus lucimarinus virus OlV6]	145.567	11.74		ADO98711.1 baseplate wedge initiator [Prochlorococcus phage P-HM1]	474.888	4.647		QDP63196.1 putative minor tail protein [Prokaryotic dsDNA virus sp.]	149.091	4.863		BAF98178.1 RNA-dependent RNA polymerase [Magnaporthe oryzae virus 2]	90.9128	8.185		APJ01827.1 pol protein, partial [Human immunodeficiency virus 2]	117.296	5.982		APG78951.1 hypothetical protein [Beihai picorna-like virus 106]	335.477	5.97		AYJ76753.1 L protein [Alstroemeria necrotic streak virus]	330.381	5.728		AAV50930.1 collagen triple helix repeat containing protein [Acanthamoeba polyphaga mimivirus]	194.319	7.322		AUW36413.1 polyprotein [Penguin megrivirus]	308.684	5.308
AHA54203.1 hypothetical protein EhV18_00156 [Emiliania huxleyi virus 18]	145.289	11.74		ADO99864.1 baseplate wedge initiator [Prochlorococcus phage P-HM2]	473.8	4.698		QDP53531.1 hypothetical protein GOVbin4933_77 [Prokaryotic dsDNA virus sp.]	148.774	4.52		AMY26886.1 RNA-dependent RNA polymerase [Penicillium digitatum virus 1]	90.7649	8.712		APJ01802.1 pol protein, partial [Human immunodeficiency virus 2]	117.29	6.59		APG78033.1 hypothetical protein [Hubei picorna-like virus 36]	335.322	6.071		AXY55034.1 330 kDa protein [Rehmannia virus 1]	330.357	7.293		ALR84258.1 collagen-like protein 7 [Niemeyer virus]	194.319	7.322		AWG87400.1 EO2-4 [Rhynchobatus djiddensis adomavirus 1]	308.319	5.092
AGE58288.1 hypothetical protein PBCVNY2B_291R [Paramecium bursaria Chlorella virus NY-2B]	145.263	11.74		QDH50497.1 baseplate wedge initiator [Synechococcus phage S-B43]	472.785	4.444		QDP62392.1 putative tail protein [Prokaryotic dsDNA virus sp.]	148.633	4.393		AXU25966.1 coat protein [Stemphylium lycopersici mycovirus]	90.754	5.486		AAR98760.1 pol protein, partial [Human immunodeficiency virus 2]	117.24	7.805		AOX47514.1 polyprotein [Bradson virus]	334.93	5.881		BAD06422.1 RNA dependent RNA polymerase [Melon yellow spot virus]	330.213	6.211		AKI81344.1 collagen-like protein 7 [Acanthamoeba polyphaga mimivirus]	194.319	7.322		AGS15016.1 polyprotein [Pigeon mesivirus 2]	308.26	5.55
AUF82095.1 putative fibronectin type III domain-containing protein [Tetraselmis virus 1]	145.205	11.74		AOV62052.1 structural protein [Synechococcus phage S-CAM7]	470.794	4.202		QDP57678.1 hypothetical protein Unbinned3338contig1000_54 [Prokaryotic dsDNA virus sp.]	148.618	8.448		AGI61065.1 putative RNA-dependent RNA polymerase [Ustilaginoidea virens RNA virus 1]	90.7476	7.073		AST09457.1 DNA polymerase [NY_014 poxvirus]	117.207	6.402		APG78580.1 hypothetical protein [Wenzhou gastropodes virus 2]	334.918	6.478		AQQ12831.1 RdRp [Melon severe mosaic tospovirus]	329.555	5.842		AVK76566.1 Serine/threonine protein kinase [Pandoravirus neocaledonia]	194.302	5.423		AHN10843.1 polyprotein [Chicken megrivirus]	306.689	5.347
AGE58662.1 hypothetical protein PBCVNYs1_270R [Paramecium bursaria Chlorella virus NYs1]	143.711	11.74		QLF86178.1 hypothetical protein CC030809_00122 [Synechococcus phage S-CAM7]	470.794	4.202		QDP56712.1 hypothetical protein Unbinned3205contig1001_47 [Prokaryotic dsDNA virus sp.]	148.452	4.52		AKJ26314.1 putative RNA-dependent RNA polymerase [Magnaporthe oryzae virus 3]	90.7269	8.419		BAA00710.1 pol protein, partial [Human immunodeficiency virus 2]	117.195	6.868		APG77927.1 hypothetical protein [Beihai picorna-like virus 96]	334.851	5.792		AAX31603.1 polyprotein [Grapevine leafroll-associated virus 2]	327.116	8.068		ATZ80519.1 intein-containing DNA-dependent RNA polymerase 2 subunit Rpb1 precursor [Bodo saltans virus]	194.137	5.766		AHN10844.1 polyprotein [Chicken megrivirus]	306.147	5.296
AAC96557.3 hypothetical protein [Paramecium bursaria Chlorella virus 1]	143.575	11.74		AOV62315.1 structural protein [Synechococcus phage S-CAM7]	470.767	4.202		QGH71195.1 hypothetical protein [Methanobacterium virus PhiF1]	148.2	4.647		AMQ67414.1 RNA-dependent RNA polymerase [Cronartium ribicola mitovirus 1]	90.7097	8.829		BAM76173.1 pol protein, partial [Human immunodeficiency virus 2]	117.067	6.678		AEL30247.1 polypeptide [Lygus lineolaris virus 1]	334.32	6.046		ACS44657.1 viral replicase [Grapevine leafroll-associated virus 4]	318.77	7.819		AHJ40290.2 collagen-like protein 7 [Samba virus]	193.828	7.38		AVM87423.1 polyprotein [Chinese broad-headed pond turtle picornavirus 1]	305.914	5.258
AGE52717.1 hypothetical protein PBCVCZ2_028L [Paramecium bursaria Chlorella virus CZ-2]	143.275	11.74		AIR93427.1 putative baseplate wedge initiator [Prochlorococcus phage P-TIM68]	464.407	4.685		QDP49433.1 hypothetical protein Unbinned2716contig1000_14 [Prokaryotic dsDNA virus sp.]	148.177	4.889		BAG49049.1 hypothetical protein [Alternaria alternata virus 1]	90.6809	5.677		ABQ43513.1 DNA polymerase [Tanapox virus]	117.045	7.483		APG77376.1 hypothetical protein [Shahe picorna-like virus 7]	334.153	5.474		AXN56986.1 ORF1A [Blackcurrant leafroll-associated virus 1]	317.93	7.614		ALR83906.1 putative early transcription factor large subunit, partial [Niemeyer virus]	193.781	6.62		AGC52836.1 polyprotein [Hepacivirus I]	305.317	7.073
AGE55229.1 hypothetical protein PBCVMA1E_244R [Paramecium bursaria Chlorella virus MA-1E]	142.95	11.725		AIX28962.1 baseplate wedge initiator [Synechococcus phage ACG-2014f]	463.116	4.24		QDP53078.1 hypothetical protein Unbinned2350contig1001_3 [Prokaryotic dsDNA virus sp.]	148.122	6.173		AXY40444.1 RNA-dependent RNA polymerase [Rhizophagus irregularis mitovirus 1]	90.4584	9.94		ABQ43668.1 DNA polymerase [Tanapox virus]	117.045	7.483		APG77424.1 hypothetical protein [Hubei picorna-like virus 38]	333.923	6.364		ACS44663.1 viral replicase [Grapevine leafroll-associated virus 6]	316.845	7.658		ADO67151.1 putative RNA helicase [Cafeteria roenbergensis virus BV-PW1]	193.75	8.258		AWL79639.1 polyprotein [Hepacivirus P]	303.326	7.512
ALH23322.1 DEAD-like RNA helicase, superfamily II [Chrysochromulina ericina virus]	142.926	11.725		AIX44747.1 baseplate wedge initiator [Synechococcus phage ACG-2014f]	463.1	4.24		AYV86988.1 hypothetical protein Sylvanvirus17_7 [Sylvanvirus sp.]	148.107	5.258		BAV56291.1 RNA-dependent RNA polymerase [Fusarium poae mitovirus 3]	90.4105	7.849		CAC21277.1 39L protein [Yaba-like disease virus]	116.997	7.424		APG77411.1 hypothetical protein [Hubei picorna-like virus 48]	333.612	5.499		AEV51834.1 polyprotein, partial [Iris mild mosaic virus]	314.879	7.044		AMZ03112.1 collagen-like protein 7 [Mimivirus Bombay]	193.727	7.38		AGW95843.1 polyprotein [Picornavirus HK21]	303.278	5.563
ALI95426.1 hypothetical protein OlV2_063 [Ostreococcus lucimarinus virus 2]	142.45	11.725		AIX31745.1 baseplate wedge initiator [Synechococcus phage ACG-2014f]	463.074	4.24		QDP66848.1 hypothetical protein Unbinned5213contig1001_36 [Prokaryotic dsDNA virus sp.]	147.933	4.635		BAT62476.1 RNA dependent RNA polymerase [Red clover powdery mildew-associated totivirus 1]	90.3785	8.024		APJ01769.1 pol protein, partial [Human immunodeficiency virus 2]	116.91	6.956		AAQ64627.1 polyprotein [Ectropis obliqua picorna-like virus]	332.444	5.614		ABC87274.1 polyprotein 1a [Raspberry leaf mottle virus]	312.661	7.79		ATZ80456.1 hypothetical protein BMW23_0402 [Bodo saltans virus]	192.728	5.881		AKH10573.1 polyprotein [Hepacivirus N]	303.195	7.41
AFC34976.1 hypothetical protein OtV6_068 [Ostreococcus tauri virus RT-2011]	142.376	11.725		AIX27469.1 baseplate wedge initiator [Synechococcus phage ACG-2014f]	463.07	4.24		QDP61601.1 hypothetical protein Tp138OMZ00d2C19078261_62 [Prokaryotic dsDNA virus sp.]	147.892	4.355		ALN98256.1 RNA dependent RNA polymerase [Penicillium aurantiogriseum totivirus 1]	90.3112	7.644		ABC39618.1 pol protein, partial [Human immunodeficiency virus 2]	116.84	7.263		APG78007.1 hypothetical protein [Hubei picorna-like virus 41]	332.307	6.465		ABI23183.1 polyprotein 1a [Strawberry chlorotic fleck-associated virus]	312.306	7.161		EJN41081.1 collagen triple helix repeat containing protein [Acanthamoeba polyphaga lentillevirus]	192.203	7.337		ALR84914.1 replicase polyprotein 1b, partial [Swine enteric coronavirus]	303.045	6.376
AET84504.1 hypothetical protein OLOG_00040 [Ostreococcus lucimarinus virus OlV4]	142.191	11.711		AIX41191.1 baseplate wedge initiator [Synechococcus phage ACG-2014f]	463.07	4.24		QDP60853.1 hypothetical protein Tp152DCM46671_35 [Prokaryotic dsDNA virus sp.]	147.846	4.635		CAK02788.1 putative RNA dependent RNA polymerase [Epichloe festucae virus 1]	90.2247	7.673		APJ01793.1 pol protein, partial [Human immunodeficiency virus 2]	116.827	6.795		APG77913.1 hypothetical protein [Wuhan fly virus 4]	332.252	6.135		AIN39536.1 putative polyprotein 1a [Rose leaf rosette-associated virus]	309.568	7.088		AEQ60874.1 Collagen triple helix repeat containing protein [Acanthamoeba castellanii mamavirus]	192.203	7.337		AKA20764.1 polyprotein [Bovine hepacivirus]	302.308	7.41
AFK66194.1 hypothetical protein OMVG_00198 [Ostreococcus lucimarinus virus OlV3]	142.128	11.711		AIX41761.1 baseplate wedge initiator [Synechococcus phage ACG-2014f]	463.07	4.24		QDP67909.1 hypothetical protein Unbinned8622contig1003_49 [Prokaryotic dsDNA virus sp.]	147.671	5.143		ADG21216.1 ovarian tumor protease [Verticillium dahliae chrysovirus 1]	90.2129	5.626		APJ01776.1 pol protein, partial [Human immunodeficiency virus 2]	116.812	7.263		AOX15252.1 polyprotein, partial [Rainier virus]	332.171	6.02		ALN12435.1 polyprotein [Blueberry fruit drop associated virus]	301.68	6.389		AKI79453.1 collagen triple helix repeat containing protein [Acanthamoeba polyphaga mimivirus]	191.698	7.38		AHV82114.1 polyprotein [Duck aalivirus 1]	302.252	6.059
AGE57779.1 hypothetical protein ATCVNTS1_811L [Acanthocystis turfacea Chlorella virus NTS-1]	142.031	11.711		AIX34308.1 baseplate wedge initiator [Synechococcus phage ACG-2014f]	463.068	4.24		QDP51379.1 hypothetical protein GOVbin630_77 [Prokaryotic dsDNA virus sp.]	147.395	4.622		BAT62489.1 capsid protein [Red clover powdery mildew-associated totivirus 7]	90.1863	5.537		ALX35369.1 pol protein, partial [Human immunodeficiency virus 2]	116.754	7.395		APG76860.1 hypothetical protein [Beihai picorna-like virus 52]	331.959	5.575		ADV40937.1 polyprotein 1a [Carnation yellow fleck virus]	299.919	8.024		AVK75580.1 Serine/threonine protein kinase [Pandoravirus quercus]	191.227	5.054		AKJ23343.1 polyprotein [Ampivirus A1]	301.715	5.55
ALI95693.1 hypothetical protein OlV7_061 [Ostreococcus lucimarinus virus 7]	141.938	11.711		AIX33099.1 baseplate wedge initiator [Synechococcus phage ACG-2014f]	463.06	4.24		QDP64952.1 putative minor tail protein [Prokaryotic dsDNA virus sp.]	147.142	5.486		AAT48885.1 putative RNA-dependent RNA polymerase [Gremmeniella abietina RNA virus L2]	90.0437	8.244		CAB54650.1 C9L protein [Variola minor virus]	116.732	6.825		APG77401.1 hypothetical protein [Shahe heteroptera virus 1]	331.567	6.693		ATO88014.1 polyprotein [Cardamom mosaic virus]	299.003	6.854		ALD62093.1 hypothetical protein ml_291 [Mollivirus sibericum]	191.133	5.003		AQW43022.1 orf1b polyprotein, partial [Coronavirus AcCoV-JC34]	301.695	6.44
ABT15305.1 hypothetical protein FR483_N020L [Paramecium bursaria Chlorella virus FR483]	141.763	11.711		AIX42617.1 baseplate wedge initiator [Synechococcus phage ACG-2014f]	463.06	4.24		QDP48688.1 putative peptidoglycan hydrolase [Prokaryotic dsDNA virus sp.]	146.655	8.492		BAT62487.1 capsid protein [Red clover powdery mildew-associated totivirus 6]	90.0304	5.69		APJ01810.1 pol protein, partial [Human immunodeficiency virus 2]	116.723	6.326		APG79018.1 hypothetical protein [Changjiang picorna-like virus 5]	331.456	5.893		AWO77093.1 polyprotein [Alpinia oxyphylla mosaic virus]	298.94	6.664		ALD62112.1 DNA-directed RNA polymerase II subunit RPB1 [Mollivirus sibericum]	190.945	7.439		ARW78126.1 large tegument protein [Common bottlenose dolphin gammaherpesvirus 1 strain Sarasota]	300.58	5.436
CBI70057.1 hypothetical protein OtV2_058 [Ostreococcus tauri virus 2]	141.7	11.711		AIX33383.1 baseplate wedge initiator [Synechococcus phage ACG-2014f]	463.056	4.24		CAJ31727.1 conserved hypothetical protein [Acidianus filamentous virus 8]	146.543	3.973		AAK11656.1 putative RNA dependent RNA polymerase [Gremmeniella abietina RNA virus L1]	90.0298	8.141		AAA60798.1 homolog of vaccinia virus CDS E9L (DNA polymerase); putative [Variola major virus]	116.716	6.825		AHB62422.1 polyprotein [Formica exsecta virus 2]	331.083	6.326		AER13445.1 polyprotein [Hibiscus green spot virus 2]	297.792	6.224		AVK77564.1 Serine/threonine protein kinase [Pandoravirus macleodensis]	190.606	5.436		AGJ71779.1 polyprotein [Hepacivirus E]	299.01	7.527
AFK65943.1 hypothetical protein OLVG_00189 [Ostreococcus lucimarinus virus OlV6]	141.7	11.711		AIX30304.1 baseplate wedge initiator [Synechococcus phage ACG-2014f]	463.052	4.24		AON96481.1 hypothetical protein [Acidianus two-tailed virus 2]	146.394	4.647		AVA17449.1 RNA-dependent RNA polymerase [Gigaspora margarita mitovirus 1]	89.9785	9.765		APJ01785.1 pol protein, partial [Human immunodeficiency virus 2]	116.715	6.532		APG77970.1 hypothetical protein [Hubei tetragnatha maxillosa virus 2]	330.644	5.906		AMQ75908.1 polyprotein [Yam chlorotic necrotic mosaic virus]	297.781	6.649		AGC01810.1 intein-containing DNA-directed RNA polymerase subunit 2 [Acanthamoeba polyphaga moumouvirus]	190.555	8.536		ARJ34225.1 ORF1b protein [Bat coronavirus]	296.253	6.071
AGH31265.1 hypothetical protein OLNG_00194 [Ostreococcus lucimarinus virus OlV5]	141.644	11.711		AIX21441.1 baseplate wedge initiator [Synechococcus phage ACG-2014f]	463.046	4.24		AGC34484.1 zeta toxin [Halovirus HVTV-1]	146.31	3.999		BAT62488.1 RNA dependent RNA polymerase [Red clover powdery mildew-associated totivirus 6]	89.8498	6.415		ACH73021.1 pol protein, partial [Human immunodeficiency virus 2]	116.71	7.249		APG78008.1 hypothetical protein [Hubei odonate virus 4]	330.131	6.008		AWH61232.1 polyprotein [Yam chlorotic necrosis virus]	297.691	6.478		ALD61916.1 Ser/Thr kinase [Mollivirus sibericum]	190.193	5.512		AIU39349.1 large tegument protein [Testudinid herpesvirus 3]	294.885	5.525
AMA76493.1 hypothetical protein OtV5_065 [Ostreococcus tauri virus OtV5]	141.515	11.711		AIX31459.1 baseplate wedge initiator [Synechococcus phage ACG-2014f]	463.046	4.24		AGM11722.1 zeta toxin and ParB nuclease domain protein [Halovirus HCTV-5]	145.573	4.113		ADQ54106.1 RNA polymerase [Tuber aestivum virus 1]	89.8029	7.161		CAA48991.1 E9L [Variola virus]	116.644	6.912		APG77464.1 hypothetical protein [Sanxia water strider virus 8]	329.991	5.906		AJW83674.1 polyprotein [Artichoke latent virus]	297.628	6.664		AGD92513.1 intein-containing DNA polymerase [Megavirus lba]	189.877	7.951		AAG27195.1 tegument protein [Cercopithecine alphaherpesvirus 9]	294.843	5.283
ABT13569.1 hypothetical protein MT325_M015L [Paramecium bursaria chlorella virus MT325]	141.487	11.711		AIX40910.1 baseplate wedge initiator [Synechococcus phage ACG-2014f]	463.046	4.24		QDP57621.1 putative peptidoglycan hydrolase [Prokaryotic dsDNA virus sp.]	145.44	8.726		ALO50144.1 80 kDa protein [Penicillium janczewskii chrysovirus 1]	89.789	5.118		AAB00746.1 pol polyprotein [Human immunodeficiency virus 2]	116.399	7.483		APG78468.1 hypothetical protein [Hubei picorna-like virus 11]	329.989	5.397		BAM36463.1 polyprotein [Chinese yam necrotic mosaic virus]	296.884	6.737		AUV58527.1 B-family DNA polymerase [Bandra megavirus]	189.824	7.98		AFR32477.1 large tegument protein [Leporid alphaherpesvirus 4]	294.276	5.448
ABT16928.1 hypothetical protein ATCV1_Z794L [Acanthocystis turfacea chlorella virus 1]	141.473	11.711		AIX29510.1 baseplate wedge initiator [Synechococcus phage ACG-2014f]	463.045	4.24		CAI59915.1 hypothetical protein [Acidianus two-tailed virus]	145.368	4.825		AXR76113.1 RNA-dependent RNA polymerase [Ustilaginoidea virens nonsegmented virus 2]	89.6551	9.238		ABV83026.1 pol protein, partial [Human immunodeficiency virus 2]	116.233	6.02		APG77997.1 hypothetical protein [Hubei picorna-like virus 33]	329.14	7.029		AMN08808.1 polyprotein [Broad-leafed dock virus A]	294.178	6.634		AEQ33130.1 intein-containing DNA polymerase [Megavirus chiliensis]	189.818	7.907		BAV31348.1 ORF1b polyprotein [Ferret coronavirus]	294.085	6.211
AAC96382.1 hypothetical protein [Paramecium bursaria Chlorella virus 1]	141.382	11.711		AIX20004.1 baseplate wedge initiator [Synechococcus phage ACG-2014f]	463.028	4.24		QDP56135.1 hypothetical protein Unbinned1524contig1001_6 [Prokaryotic dsDNA virus sp.]	144.927	7.527		BAT62482.1 RNA dependent RNA polymerase [Red clover powdery mildew-associated totivirus 3]	89.4476	7.717		AAC40752.1 U38 [Human betaherpesvirus 7]	115.915	7.351		APG76774.1 hypothetical protein [Beihai picorna-like virus 66]	328.693	5.741		AWK68092.1 polyprotein 1a [Arracacha virus 1]	289.563	7.673		AVG47420.1 B-family DNA polymerase [Acanthamoeba polyphaga mimivirus]	189.818	7.907		AIU39239.1 large tegument protein [Testudinid herpesvirus 3]	293.935	5.512
ADQ91446.1 hypothetical protein OlV1_069 [Ostreococcus lucimarinus virus 1]	141.312	11.711		AIX44038.1 baseplate wedge initiator [Synechococcus phage ACG-2014f]	463.028	4.24		QDP54487.1 hypothetical protein Unbinned5336contig1001_19 [Prokaryotic dsDNA virus sp.]	144.648	4.406		AEG79311.1 RNA-dependent RNA polymerase [Tuber aestivum mitovirus]	89.3871	8.639		CAA58372.1 DNA polymerase catalytic subunit [Human betaherpesvirus 6A]	115.82	6.351		APG78875.1 hypothetical protein [Beihai mantis shrimp virus 3]	328.564	5.703		ACT15363.2 polyprotein 1a/1b [Diodia vein chlorosis virus]	288.238	7.366		AVG46309.1 B-family DNA polymerase [Acanthamoeba polyphaga mimivirus]	189.818	7.907		AJG42991.1 tegument protein [Harp seal herpesvirus]	292.83	6.109
ALH23288.1 putative SNF2_N domain containing helicase, transcription termination factor [Chrysochromulina ericina virus]	141.092	11.711		AIX42893.1 baseplate wedge initiator [Synechococcus phage ACG-2014f]	463.016	4.24		QDP66766.1 putative minor tail protein [Prokaryotic dsDNA virus sp.]	144.376	5.003		AXP19675.1 putative coat protein [Colletotrichum fructicola chrysovirus 1]	89.2906	5.385		CAA27904.1 unnamed protein product [Human herpesvirus 3 strain Dumas]	115.78	5.423		AAP51418.2 polyprotein [Varroa destructor virus 1]	328.489	6.338		ACQ82504.1 ORF1a/1b fusion polyprotein [Lettuce chlorosis virus]	286.546	7.556		AVL93905.1 B-family DNA polymerase [Megavirus vitis]	189.749	7.98		AIB03219.1 large tegument protein [Bovine gammaherpesvirus 6]	292.626	6.071
ALI95184.1 hypothetical protein OmV1_073 [Ostreococcus mediterraneus virus 1]	141.063	11.711		AIX43178.1 baseplate wedge initiator [Synechococcus phage ACG-2014f]	463.016	4.24		QDP52055.1 hypothetical protein Unbinned2514contig1001_45 [Prokaryotic dsDNA virus sp.]	144.359	4.495		AMQ67418.1 RNA-dependent RNA polymerase [Cronartium ribicola mitovirus 5]	88.8025	8.507		AAA88529.1 structural polyprotein precursor [Rubella virus]	114.679	7.263		APG78429.1 hypothetical protein [Hubei picorna-like virus 37]	328.17	6.504		ABC75821.1 replicase [Citrus leprosis virus C]	286.515	6.376		AEX61758.1 DNA polymerase [Megavirus courdo7]	189.735	7.98		AWV67039.1 ORF1b [Bat coronavirus]	290.128	6.287
CAI65458.1 putative membrane protein [Emiliania huxleyi virus 86]	140.759	11.711		AIX32315.1 baseplate wedge initiator [Synechococcus phage ACG-2014f]	463.014	4.24		QDP51206.1 putative tail fiber protein [Prokaryotic dsDNA virus sp.]	144.228	4.813		AVZ65960.1 RNA-dependent RNA polymerase [Leptosphaeria biglobosa mitovirus 1]	88.7772	8.331		AAF82029.1 pol protein, partial [Human immunodeficiency virus 2]	114.366	6.868		APG76661.1 hypothetical protein [Hubei tetragnatha maxillosa virus 4]	327.986	6.504		ALT08067.1 polyprotein [Currant virus A]	286.214	7.073		ANB50688.1 B-family DNA polymerase [Powai lake megavirus]	189.538	7.98		AAC58111.1 large tegument protein [Alcelaphine gammaherpesvirus 1]	290.017	5.41
AEO97846.1 hypothetical protein ENVG_00149 [Emiliania huxleyi virus 84]	140.759	11.696		AIX16637.1 baseplate wedge initiator [Synechococcus phage ACG-2014f]	463.01	4.24		QDP64765.1 hypothetical protein GOVbin2917_80 [Prokaryotic dsDNA virus sp.]	144.052	4.012		BAV56290.1 RNA-dependent RNA polymerase [Fusarium poae mitovirus 2]	88.5026	9.004		AGE13501.1 pol protein, partial [Human immunodeficiency virus]	114.137	6.517		APG77994.1 hypothetical protein [Hubei picorna-like virus 35]	327.94	6.211		CAD21942.1 polyprotein [Sweet potato chlorotic stunt virus]	285.475	7.527		ATZ80094.1 putative DNA repair exonuclease MRE11/SbcCD-like protein [Bodo saltans virus]	189.274	6.942		AIA62101.1 orf64 [Alcelaphine gammaherpesvirus 2]	289.797	5.232
AEP14972.1 hypothetical protein EOVG_00035 [Emiliania huxleyi virus 88]	140.759	11.696		AIX43752.1 baseplate wedge initiator [Synechococcus phage ACG-2014f]	463.009	4.24		QDP62236.1 hypothetical protein GOVbin2066_3 [Prokaryotic dsDNA virus sp.]	144.049	8.126		BAQ36630.1 RNA-dependent RNA polymerase [Fusarium coeruleum mitovirus 1]	88.4796	8.799		AGE13510.1 pol protein, partial [Human immunodeficiency virus]	114.115	6.737		APG78956.1 hypothetical protein [Beihai octopus virus 2]	327.813	5.461		CAD89680.1 polyprotein [Potato yellow vein virus]	285.35	7.951		AVK76543.1 Serine/threonine protein kinase [Pandoravirus neocaledonia]	188.674	5.258		AAK07983.1 tegument protein [Bovine gammaherpesvirus 4]	289.011	6.16
AGE50325.1 hypothetical protein ATCVCanal1_828L [Acanthocystis turfacea Chlorella virus Canal-1]	140.67	11.696		AIX21730.1 baseplate wedge initiator [Synechococcus phage ACG-2014f]	463	4.24		QDP54490.1 hypothetical protein Unbinned5336contig1001_22 [Prokaryotic dsDNA virus sp.]	144.013	4.863		BAT24479.1 RNA dependent RNA polymerase [Rosellinia necatrix partitivirus 6]	88.4509	5.855		ALA65437.1 pol protein, partial [Human immunodeficiency virus 2]	113.934	6.956		APG77430.1 hypothetical protein [Hubei picorna-like virus 62]	327.514	5.906		BAI77525.1 ORF 1a/1b fusion polyprotein [Cucurbit chlorotic yellows virus]	285.122	7.79		AVK76201.1 Serine/threonine protein kinase [Pandoravirus neocaledonia]	188.632	5.181		AAX58099.1 ORF64 [Ovine gammaherpesvirus 2]	288.235	5.474
AET97922.1 hypothetical protein EPVG_00034 [Emiliania huxleyi virus 201]	140.494	11.681		AIX45666.1 baseplate wedge initiator [Synechococcus phage ACG-2014f]	462.997	4.24		QDP62554.1 putative minor tail protein [Prokaryotic dsDNA virus sp.]	143.795	4.724		AJA41109.1 RNA-directed RNA polymerase [Phomopsis vexans RNA virus]	88.2138	7.732		AFC60607.1 pol protein, partial [Human immunodeficiency virus]	113.772	7.849		CAD34006.2 polyprotein [Deformed wing virus]	327.475	6.44		AGE82887.1 replicase [Citrus leprosis virus C2]	284.74	6.504		ADO67531.1 putative DNA-dependent DNA polymerase family B precursor [Cafeteria roenbergensis virus BV-PW1]	188.474	7.571		AFP87280.1 polymerase [Cedar virus]	287.688	7.571
AEO98252.1 hypothetical protein ELVG_00203 [Emiliania huxleyi virus 203]	140.494	11.681		AIX27756.1 baseplate wedge initiator [Synechococcus phage ACG-2014f]	462.995	4.24		QDP62296.1 hypothetical protein GOVbin2066_63 [Prokaryotic dsDNA virus sp.]	143.585	4.584		BBC21044.1 RNA dependent RNA polymerase [Rosellinia necatrix partitivirus 8]	88.1218	6.008		AQM52259.1 envelope protein [Eastern chimpanzee simian foamy virus]	113.678	6.868		APG78039.1 hypothetical protein [Hubei picorna-like virus 39]	327.434	5.766		AAW32892.1 polyprotein 1a [Mint virus 1]	282.345	7.249		AAV50596.1 unknown [Acanthamoeba polyphaga mimivirus]	188.191	8.17		AGY30750.1 ORF64 [Retroperitoneal fibromatosis-associated herpesvirus]	286.877	5.563
AEP15580.1 hypothetical protein EQVG_00170 [Emiliania huxleyi virus 207]	140.494	11.681		AIX32813.1 baseplate wedge initiator [Synechococcus phage ACG-2014f]	462.993	4.24		QDP52752.1 hypothetical protein Unbinned838contig1000_3 [Prokaryotic dsDNA virus sp.]	142.854	4.749		BAV56299.1 RNA-dependent RNA polymerase [Fusarium poae partitivirus 2]	87.9975	6.122		AFU74039.1 pol protein, partial [Human immunodeficiency virus]	113.532	7.234		APG78497.1 hypothetical protein [Wenzhou picorna-like virus 23]	326.856	6.839		AAS79673.2 ORF 1a/1b fusion polyprotein [Strawberry pallidosis-associated virus]	282.094	7.205		ADO18875.1 putative serine/threonine-protein kinase/receptor [Acanthamoeba polyphaga mimivirus]	186.74	5.118		YP_182365.1 large tegument protein [Gallid alphaherpesvirus 1]	286.421	5.334
AEP16034.1 hypothetical protein ERVG_00157 [Emiliania huxleyi virus 208]	140.494	11.681		AIX42047.1 baseplate wedge initiator [Synechococcus phage ACG-2014f]	462.984	4.24		QDP50836.1 putative minor tail protein [Prokaryotic dsDNA virus sp.]	142.77	8.331		BAT62480.1 RNA dependent RNA polymerase [Red clover powdery mildew-associated totivirus 2]	87.9797	8.331		AFX98085.1 env protein [Central cimpanzee simian foamy virus]	113.194	7.176		APG78464.1 hypothetical protein [Hubei picorna-like virus 40]	326.753	6.59		AAT72907.1 280 kDa protein [Citrus psorosis virus]	280.262	6.033		AAQ09588.2 serine/threonine protein kinase [Acanthamoeba polyphaga mimivirus]	186.74	5.118		CAC87721.1 non-structural polyprotein [Salmon pancreas disease virus]	285.752	7.015
AGH30884.1 hypothetical protein MPVG_00061 [Micromonas pusilla virus 12T]	140.275	11.667		AIX41475.1 baseplate wedge initiator [Synechococcus phage ACG-2014f]	462.983	4.24		QDP45574.1 putative peptidoglycan hydrolase [Prokaryotic dsDNA virus sp.]	142.744	8.287		CCD33021.1 hypothetical protein [Aspergillus foetidus dsRNA mycovirus]	87.4181	6.135		AAR31597.1 tegument protein pp150 [Human betaherpesvirus 5]	112.759	7.892		APG77947.1 hypothetical protein [Shuangao insect virus 12]	326.728	5.83		AKT94757.1 1a [Tobacco virus 1]	280.015	6.971		ALR84474.1 putative serine/threonine-protein kinase receptor [Niemeyer virus]	186.74	5.118		AHN95561.1 polyprotein [Mosavirus A2]	285.121	5.512
AAC96393.2 hypothetical protein [Paramecium bursaria Chlorella virus 1]	140.095	11.667		AIX30009.1 baseplate wedge initiator [Synechococcus phage ACG-2014f]	462.98	4.24		QDP67166.1 hypothetical protein Unbinned3806contig1000_39 [Prokaryotic dsDNA virus sp.]	142.272	4.571		AFH09412.1 RNA-dependent RNA polymerase [Xanthophyllomyces dendrorhous virus L1A]	86.6887	7.878		AFX98100.1 env protein [Guenon simian foamy virus]	112.612	7.029		APG78144.1 polyprotein [Beihai zhaovirus-like virus 2]	326.451	6.868		AAQ97372.2 ORF 1a/1b fusion polyprotein [Beet pseudoyellows virus]	279.216	7.571		ALR84495.1 putative serine/threonine-protein kinase receptor [Niemeyer virus]	186.638	5.029		CAC87660.1 non-structural polyprotein [Sleeping disease virus]	284.853	7.044
AUF82169.1 hypothetical protein TetV_077 [Tetraselmis virus 1]	139.801	11.667		AIX32031.1 baseplate wedge initiator [Synechococcus phage ACG-2014f]	462.98	4.24		QDP58228.1 hypothetical protein Unbinned1446contig1004_15 [Prokaryotic dsDNA virus sp.]	142.216	8.185		AAL79540.1 putative RNA dependent RNA polymerase [Heterobasidion annosum P-type partitivirus]	86.6657	6.376		AFX73378.1 VP2 [Lebombo virus]	112.497	6.722		AKH40285.1 putative polyprotein [Thika virus]	326.251	6.186		AAV40963.1 ORF 1a/1b fusion polyprotein [Blackberry yellow vein-associated virus]	278.992	7.366		AQN68406.1 DNA polymerase type B [Saudi moumouvirus]	186.417	7.966		AKR04285.1 hypothetical protein SGPV161 [Salmon gill poxvirus]	284.095	6.287
AGE53058.1 hypothetical protein PBCVFr5L_059L [Paramecium bursaria Chlorella virus Fr5L]	139.654	11.667		AIX30887.1 baseplate wedge initiator [Synechococcus phage ACG-2014f]	462.978	4.24		QDP58470.1 putative structural protein [Prokaryotic dsDNA virus sp.]	142.21	4.304		QDH44656.1 RNA-dependent RNA-polymerase [Fusarium redolens polymycovirus 1]	86.3175	8.112		AFX73377.1 VP3 [Lebombo virus]	111.816	6.664		APG77423.1 hypothetical protein [Hubei picorna-like virus 59]	325.311	6.44		ARM19740.1 polyprotein [Bellflower veinal mottle virus]	278.769	6.135		AVK77283.1 Serine/threonine protein kinase [Pandoravirus macleodensis]	185.677	5.232		QBA82298.1 polyprotein [Potamipivirus A]	283.779	5.575
ALH23212.1 putative helicase [Chrysochromulina ericina virus]	139.635	11.667		AIX28682.1 baseplate wedge initiator [Synechococcus phage ACG-2014f]	462.97	4.24		QDP66417.1 putative concanavalin A-like lectin/glucanases superfamily protein [Prokaryotic dsDNA virus sp.]	141.78	4.8		AYP71801.1 RNA-dependent RNA polymerase [Penicillium brevicompactum tetramycovirus 1]	85.8188	6.198		AFX73388.1 VP2 [Orungo virus]	110.86	7.029		APG77429.1 hypothetical protein [Wuhan spider virus 3]	325.248	6.415		AXY55033.1 278 kDa protein [Rehmannia virus 1]	277.676	7.249		AVK77515.1 Serine/threonine protein kinase [Pandoravirus macleodensis]	185.324	5.461		AJE29720.1 ORF64 [Macaca nemestrina rhadinovirus 2]	282.791	5.881
AII17123.1 putative ribonucleoside di phosphate reductase alpha subunit [Aureococcus anophagefferens virus]	139.596	11.667		AIX36956.1 baseplate wedge initiator [Synechococcus phage ACG-2014f]	462.969	4.24		QDP66170.1 hypothetical protein GOVbin3661_86 [Prokaryotic dsDNA virus sp.]	141.728	5.461		AAF22160.1 putative RNA-dependent RNA polymerase [Rhizoctonia solani virus 717]	85.7782	6.097		AAC40744.1 U30 [Human betaherpesvirus 7]	110.171	7.088		APG77959.1 hypothetical protein [Hubei picorna-like virus 34]	325.054	6.097		AWC67525.1 RNA-dependent RNA polymerase [Apple rubbery wood virus 2]	276.057	5.614		AKI80546.1 putative serine/threonine-protein kinase/receptor [Acanthamoeba polyphaga mimivirus]	185.101	5.27		AFR34023.1 RNA-dependent RNA polymerase [Herbert virus strain F23/CI/2004]	282.231	6.839
AGE53815.1 hypothetical protein PBCVIL3A_207R [Paramecium bursaria Chlorella virus IL-3A]	139.58	11.667		AIX31173.1 baseplate wedge initiator [Synechococcus phage ACG-2014f]	462.966	4.24		QDP47365.1 hypothetical protein Unbinned4388contig1000_84 [Prokaryotic dsDNA virus sp.]	141.523	4.342		CUS18595.1 RNA dependent RNA polymerase [Beauveria bassiana polymycovirus 1]	85.5885	8.039		AAB00737.1 pol polyprotein [Human immunodeficiency virus 2]	110.067	7.834		APG78063.1 hypothetical protein [Shahe heteroptera virus 2]	324.55	7.644		AWC67511.1 RNA-dependent RNA polymerase [Apple rubbery wood virus 1]	275.594	5.83		ALD62002.1 Ser/Thr kinase [Mollivirus sibericum]	184.967	5.804		AAD21398.1 tegument protein [Macaca mulatta rhadinovirus 17577]	281.439	5.741
AAK14585.1 EsV-1-171 [Ectocarpus siliculosus virus 1]	138.979	11.667		AIX18415.1 baseplate wedge initiator [Synechococcus phage ACG-2014f]	462.964	4.24		QDP65156.1 hypothetical protein GOVbin140_57 [Prokaryotic dsDNA virus sp.]	140.956	3.973		BAV56289.1 RNA-dependent RNA polymerase [Fusarium poae mitovirus 1]	85.3878	8.931		AAR31611.1 tegument protein UL37 [Human betaherpesvirus 5]	110.024	6.664		APG77448.1 hypothetical protein [Hubei tetragnatha maxillosa virus 3]	324.38	5.817		ACS73872.1 ORF 1a/1b fusion protein [Tomato infectious chlorosis virus]	275.259	7.322		EJN40582.1 serine/threonine protein kinase [Acanthamoeba polyphaga lentillevirus]	184.634	5.105		CAA45687.1 unnamed protein product [Saimiriine gammaherpesvirus 2]	280.168	6.504
CAZ69718.1 putative membrane protein [Emiliania huxleyi virus 99B1]	138.874	11.667		AIX29226.1 baseplate wedge initiator [Synechococcus phage ACG-2014f]	462.964	4.24		QDP49272.1 putative concanavalin A-like lectin/glucanases superfamily protein [Prokaryotic dsDNA virus sp.]	140.923	4.622		AEX87907.1 RNA-dependent RNA polymerase [Heterobasidion partitivirus 7]	85.3493	7.059		AAB00755.1 pol polyprotein, partial [Human immunodeficiency virus 2]	109.566	7.38		APF29090.1 nonstructural polyprotein [Diabrotica virgifera virgifera virus 3]	324.362	7		ADV40933.1 polyprotein 1a [Carnation necrotic fleck virus]	274.505	7.556		AEQ61041.1 Serine/Threonine protein kinase [Acanthamoeba castellanii mamavirus]	184.634	5.105		AAC95588.1 large tegument protein [Ateline gammaherpesvirus 3]	280.028	6.071
AET98096.1 hypothetical protein EPVG_00209 [Emiliania huxleyi virus 201]	138.796	11.652		AIX42334.1 baseplate wedge initiator [Synechococcus phage ACG-2014f]	462.963	4.24		QDP60756.1 putative tail fiber protein [Prokaryotic dsDNA virus sp.]	140.727	4.037		AAT48883.1 putative RNA-dependent RNA polymerase [Gremmeniella abietina mitochondrial RNA virus S2]	85.2715	8.551		AAR31624.1 helicase-primase primase subunit [Human betaherpesvirus 5]	107.842	6.664		APG78557.1 hypothetical protein [Wenzhou picorna-like virus 13]	323.569	5.804		ACT10242.1 polyprotein 1a [Carrot yellow leaf virus]	274.345	8.126		BAV61964.1 putative serine/threonine-protein kinase receptor [Acanthamoeba castellanii mimivirus]	184.634	5.105		AVX29482.1 polyprotein [Marmot mosavirus]	279.712	5.448
AEO98393.1 hypothetical protein ELVG_00092 [Emiliania huxleyi virus 203]	138.796	11.652		AIX30595.1 baseplate wedge initiator [Synechococcus phage ACG-2014f]	462.956	4.24		QDP60809.1 putative tail fiber protein [Prokaryotic dsDNA virus sp.]	140.604	4.863		BAO20930.1 hypothetical protein [Magnaporthe oryzae chrysovirus 1]	85.2499	6.927		AAC40800.1 U95 [Human betaherpesvirus 7]	107.587	5.512		APG78412.1 hypothetical protein [Hubei picorna-like virus 65]	323.116	6.678		AIF28241.1 RNA-dependent RNA polymerase [Blueberry mosaic associated virus]	272.149	5.792		BAV62950.1 putative serine/threonine-protein kinase receptor [Acanthamoeba castellanii mimivirus]	184.634	5.105		ASW27070.1 large tegument protein [Beluga whale alphaherpesvirus 1]	278.709	5.321
AEP15499.1 hypothetical protein EQVG_00089 [Emiliania huxleyi virus 207]	138.796	11.652		AIX43467.1 baseplate wedge initiator [Synechococcus phage ACG-2014f]	462.956	4.24		QDP64299.1 hypothetical protein Unbinned4139contig1000_12 [Prokaryotic dsDNA virus sp.]	140.372	4.342		BAJ15136.1 hypothetical protein [Magnaporthe oryzae chrysovirus 1]	85.2056	6.135		AZI15463.1 hexon [Human adenovirus 86]	107.505	5.334		APG77996.1 hypothetical protein [Hubei odonate virus 5]	322.634	5.906		CAA10637.1 polyprotein [Barley yellow mosaic virus]	270.904	6.795		AKI79614.1 putative serine/threonine-protein kinase/receptor [Acanthamoeba polyphaga mimivirus]	184.634	5.105		ALR74732.1 polyprotein [Phacovirus Pf-CHK1/PhV]	278.509	5.804
AEP15922.1 hypothetical protein ERVG_00044 [Emiliania huxleyi virus 208]	138.796	11.652		AIX23309.1 baseplate wedge initiator [Synechococcus phage ACG-2014f]	462.95	4.24		AYV86872.1 hypothetical protein Sylvanvirus12_4 [Sylvanvirus sp.]	140.27	7.38		ASV63092.1 RNA-dependent RNA polymerase [Colletotrichum camelliae filamentous virus 1]	85.1564	8.302		AAR31655.1 helicase-primase helicase subunit [Human betaherpesvirus 5]	106.508	5.753		APG77740.1 RdRp [Shayang virga-like virus 1]	321.915	5.995		ADU03654.1 ORF1a [Cordyline virus 1]	270.571	8.419		AVK75252.1 Serine/threonine protein kinase [Pandoravirus quercus]	184.6	5.207		ADW24405.1 tegument protein [Cricetid gammaherpesvirus 2]	278.051	6.351
CAI65815.1 putative membrane protein [Emiliania huxleyi virus 86]	138.566	11.652		AIX20293.1 baseplate wedge initiator [Synechococcus phage ACG-2014f]	462.936	4.24		QDP54898.1 hypothetical protein Unbinned3891contig1000_96 [Prokaryotic dsDNA virus sp.]	140.106	4.037		ADL66905.1 putative RNA-dependent RNA polymerase [Heterobasidion partitivirus 2]	84.8794	6.605		AAR31639.1 protein UL87 [Human betaherpesvirus 5]	104.949	8.668		APG77946.1 hypothetical protein [Hubei picorna-like virus 63]	321.183	5.842		CBZ42024.1 RNA dependent RNA polymerase [Raspberry leaf blotch emaravirus]	269.226	6.751		AKI79606.1 putative serine/threonine-protein kinase/receptor [Acanthamoeba polyphaga mimivirus]	184.434	5.334		AEP16571.1 polyprotein [Quail picornavirus QPV1/HUN/2010]	277.192	5.893
AEO97924.1 hypothetical protein ENVG_00026 [Emiliania huxleyi virus 84]	138.566	11.637		AFO09894.1 hypothetical protein UGP_052 [uncultured phage crAssphage]	460.978	5.881		QDP57775.1 hypothetical protein Unbinned7358contig1001_1 [Prokaryotic dsDNA virus sp.]	139.823	5.931		BBD50443.1 RNA-dependent RNA polymerase [Pythium polare RNA virus 1]	84.8157	7.966		CAA58339.2 immediate early protein IE1 [Human betaherpesvirus 6A]	104.648	4.558		AOX47507.1 polyprotein [Corey virus]	320.691	6.059		BAA28768.1 polyprotein [Wheat yellow mosaic virus]	269.181	6.547		EJN40574.1 hypothetical protein lvs_R716 [Acanthamoeba polyphaga lentillevirus]	184.362	5.321		AOQ26202.1 polyprotein [Rosavirus B]	276.771	5.715
AEP15158.1 hypothetical protein EOVG_00221 [Emiliania huxleyi virus 88]	138.566	11.637		QHJ78223.1 hypothetical protein [Siphoviridae sp.]	458.323	6.971		QDP49153.1 hypothetical protein Unbinned706contig1001_32 [Prokaryotic dsDNA virus sp.]	139.784	4.368		AHA82537.1 RNA-dependent RNA polymerase, partial [Heterobasidion partitivirus 7]	84.7216	7.059		AST09522.1 P4a precursor [NY_014 poxvirus]	103.747	5.423		APG77456.1 hypothetical protein [Hubei picorna-like virus 58]	320.44	6.211		QAR18002.1 RNA replicase p1 [Pistacia emaravirus]	268.638	6.453		ADO18868.1 putative serine/threonine-protein kinase/receptor [Acanthamoeba polyphaga mimivirus]	184.362	5.321		APG76303.1 hypothetical protein [Jingmen tombus-like virus 1]	276.435	6.491
AHA54524.1 putative membrane protein [Emiliania huxleyi virus 18]	138.201	11.637		QFG06271.1 baseplate wedge initiator [Synechococcus phage S-SCSM1]	455.963	4.584		ALG97189.1 putative NAD-independent protein deacetylase AcuC [Sulfolobales Virus YNP2]	139.442	4.902		AHA82538.1 RNA-dependent RNA polymerase, partial [Heterobasidion partitivirus 7]	84.7216	7.059		AFX73389.1 VP3 [Orungo virus]	103.233	5.741		APG77912.1 hypothetical protein [Changping earthworm virus 1]	320.031	6.008		AQX45473.1 RNA-dependent RNA polymerase [Blackberry leaf mottle associated virus]	268.176	6.109		AEQ61033.1 Protein kinase [Acanthamoeba castellanii mamavirus]	184.362	5.321		AAD14560.1 nonstructural polyprotein [Pixuna virus]	275.498	6.3
AHA55564.1 putative membrane protein [Emiliania huxleyi virus 156]	138.201	11.637		QMV33190.1 hypothetical protein 23F_00028 [Ralstonia phage Gerry]	455.816	5.804		QDP46346.1 hypothetical protein GOVbin1709_8 [Prokaryotic dsDNA virus sp.]	139.307	4.177		AHA82544.1 RNA-dependent RNA polymerase, partial [Heterobasidion partitivirus 2]	84.2928	6.722		ABQ43576.1 core protein P4a [Tanapox virus]	103.089	5.741		APG77978.1 hypothetical protein [Hubei picorna-like virus 13]	319.925	5.931		CAQ03479.7 RNA-dependent RNA polymerase [Fig mosaic emaravirus]	267.987	6.16		BAV61956.1 putative serine/threonine-protein kinase/receptor [Acanthamoeba castellanii mimivirus]	184.362	5.321		ARR73563.1 polyprotein [Harrier picornavirus 1]	275.196	5.842
AET42678.1 hypothetical protein EXVG_00029 [Emiliania huxleyi virus 202]	138.201	11.637		QBP07793.1 hypothetical protein [Klebsiella phage ST846-OXA48phi9.1]	450.573	5.105		QDP56131.1 hypothetical protein Unbinned1524contig1001_2 [Prokaryotic dsDNA virus sp.]	138.881	4.317		AHA82542.1 RNA-dependent RNA polymerase, partial [Heterobasidion partitivirus 2]	84.2807	6.605		ABQ43731.1 core protein P4a [Tanapox virus]	103.089	5.741		APS85758.1 polyprotein [Biomphalaria virus 3]	319.772	5.664		CCP46989.1 RNA dependent RNA polymerase [Pigeonpea sterility mosaic emaravirus 1]	267.911	6.576		BAV62942.1 putative serine/threonine-protein kinase/receptor [Acanthamoeba castellanii mimivirus]	184.362	5.321		AVM87415.1 polyprotein [Hainan oriental leaf-toed gecko picornavirus]	274.571	5.448
AGE58954.1 hypothetical protein PBCVOR070422_032L [Paramecium bursaria Chlorella virus OR0704.2.2]	138.104	11.623		AUR96421.1 coil containing protein [Vibrio phage 1.224.A._10N.261.48.B1]	450.249	5.08		QDP63466.1 putative fusion long tail fiber distal subunit, partial [Prokaryotic dsDNA virus sp.]	137.689	5.232		AHA82539.1 RNA-dependent RNA polymerase, partial [Heterobasidion partitivirus 2]	84.2787	6.605		CAC21339.1 101L protein [Yaba-like disease virus]	103.043	5.741		APG76671.1 hypothetical protein [Hubei tetragnatha maxillosa virus 1]	319.312	5.486		AEO95760.1 RNA-dependent RNA-polymerase [Redbud yellow ringspot-associated emaravirus]	267.026	6.427		AEJ35065.1 hypothetical protein MIMI_R818 [Acanthamoeba polyphaga mimivirus]	184.362	5.321		AOQ26204.1 polyprotein [Rosavirus C]	274.465	5.804
AEP15102.1 hypothetical protein EOVG_00165 [Emiliania huxleyi virus 88]	137.946	11.623		AUR99055.1 coil containing protein [Vibrio phage 1.261.O._10N.286.51.A7]	450.23	5.067		QDP49597.1 hypothetical protein Unbinned202contig1000_3 [Prokaryotic dsDNA virus sp.]	137.657	6.693		AHA82540.1 RNA-dependent RNA polymerase, partial [Heterobasidion partitivirus 2]	84.2647	6.605		ALA65443.1 envelope glycoprotein [Human immunodeficiency virus 2]	102.551	7.263		APG77459.1 hypothetical protein [Sanxia water strider virus 9]	319.26	5.219		ALX00127.1 RNA-dependent RNA polymerase [Actinidia chlorotic ringspot-associated virus]	266.875	5.97		AAV51078.1 unknown [Acanthamoeba polyphaga mimivirus]	184.362	5.321		AAL57904.1 polyprotein [Simian sapelovirus 1]	274.245	5.792
AET98153.1 hypothetical protein EPVG_00266 [Emiliania huxleyi virus 201]	137.907	11.623		AUR92093.1 coil containing protein [Vibrio phage 1.169.O._10N.261.52.B1]	450.116	5.08		QDP47460.1 putative tail tape measure protein [Prokaryotic dsDNA virus sp.]	137.548	4.749		AHA82543.1 RNA-dependent RNA polymerase, partial [Heterobasidion partitivirus 2]	84.2377	6.605		CAB54714.1 A11L protein [Variola minor virus]	102.289	5.512		APG77410.1 hypothetical protein [Hubei picorna-like virus 26]	318.251	6.033		AYA42712.1 polyprotein [Wheat spindle streak mosaic virus]	266.541	6.547		AMZ03260.1 putative serine/threonine-protein kinase/receptor [Mimivirus Bombay]	184.362	5.321		AOQ26203.1 polyprotein [Rosavirus C]	274.241	5.842
AEO98338.1 hypothetical protein ELVG_00037 [Emiliania huxleyi virus 203]	137.907	11.623		AUR93622.1 coil containing protein [Vibrio phage 1.188.A._10N.286.51.A6]	450.116	5.08		QDP63365.1 hypothetical protein GOVbin703_112 [Prokaryotic dsDNA virus sp.]	137.461	8.302		AHA82541.1 RNA-dependent RNA polymerase, partial [Heterobasidion partitivirus 2]	84.2367	6.605		CAA49055.1 A10L [Variola virus]	102.262	5.461		APG78552.1 hypothetical protein [Wenzhou picorna-like virus 45]	317.831	5.448		CAA57896.1 RNA replicase [Cherry virus A]	266.413	7.468		ALR84466.1 protein kinase [Niemeyer virus]	184.362	5.321		AAB66417.1 tegument protein [Murid gammaherpesvirus 4]	273.538	5.792
AEP15443.1 hypothetical protein EQVG_00033 [Emiliania huxleyi virus 207]	137.907	11.623		AUR93708.1 coil containing protein [Vibrio phage 1.188.B._10N.286.51.A6]	450.116	5.08		QGH71189.1 putative tail tape measure protein [Methanobacterium virus PhiF1]	137.372	8.712		ALO50143.1 84 kDa protein [Penicillium janczewskii chrysovirus 1]	84.1	5.296		AAA60862.1 homolog of vaccinia virus CDS A10L (major core protein p4a); putative [Variola major virus]	102.262	5.461		APG78495.1 hypothetical protein [Wenling crustacean virus 4]	317.595	5.537		AIK23031.1 RdRp [High Plains wheat mosaic emaravirus]	266.317	6.389		AMK62057.1 serine threonine-protein kinase receptor [Samba virus]	184.362	5.321		BAS53431.1 polyprotein [Kobuvirus cattle/Kagoshima-2-24-KoV/2015/JPN]	273.383	5.868
AEP16078.1 hypothetical protein ERVG_00202 [Emiliania huxleyi virus 208]	137.907	11.623		AUR93794.1 coil containing protein [Vibrio phage 1.188.C._10N.286.51.A6]	450.116	5.08		QDP54894.1 putative concanavalin A-like lectin/glucanases superfamily protein [Prokaryotic dsDNA virus sp.]	137.372	4.113		ADG21215.2 unknown [Verticillium dahliae chrysovirus 1]	84.0965	7.614		AAR31620.1 envelope glycoprotein B [Human betaherpesvirus 5]	101.885	6.491		APG77979.1 hypothetical protein [Hubei picorna-like virus 9]	317.15	5.664		CCV01186.1 RNA dependent RNA polymerase [Pigeonpea sterility mosaic emaravirus 2]	266.26	6.262		AKI81495.1 putative serine/threonine-protein kinase/receptor [Acanthamoeba polyphaga mimivirus]	184.362	5.321		ACY41134.1 large tegument protein [Wood mouse herpesvirus]	272.851	5.83
AAC96491.2 hypothetical protein [Paramecium bursaria Chlorella virus 1]	137.88	11.623		ADO97439.1 baseplate wedge initiator [Synechococcus phage S-SM2]	447.606	4.813		QGA87227.1 VP4 [Sulfolobus spindle-shaped virus]	137.029	4.571		AVZ65983.1 RNA-dependent RNA polymerase [Penicillium digitatum polymycoviruses 1]	84.0216	7.41		AAR31609.1 ribonucleotide reductase subunit 1 [Human betaherpesvirus 5]	101.698	6.02		APG77952.1 hypothetical protein [Hubei mosquito virus 1]	316.51	6.135		AAS73287.2 RNA-dependent RNA polymerase [European mountain ash ringspot-associated emaravirus]	265.654	6.678		AVK75419.1 Serine/threonine protein kinase [Pandoravirus quercus]	184.222	5.347		AEY76083.1 polyprotein [Porcine kobuvirus SH-W-CHN/2010/China]	272.74	5.499
CAI65870.1 putative membrane protein [Emiliania huxleyi virus 86]	137.862	11.623		ASV44155.1 hypothetical protein PBI_SCTP2_140 [Salicola phage SCTP-2]	447.488	4.762		QDP64973.1 hypothetical protein Unbinned4834contig1000_9 [Prokaryotic dsDNA virus sp.]	136.837	4.851		BAJ15135.1 hypothetical protein [Magnaporthe oryzae chrysovirus 1]	84.0184	6.02		AAB58875.2 env protein [Human immunodeficiency virus 2]	101.433	7.922		APG76672.1 hypothetical protein [Hubei arthropod virus 1]	316.14	6.059		AVR54644.1 polyprotein [Mume virus A]	265.205	7.366		AGO85889.2 Serine/threonine protein kinase [Pandoravirus salinus]	184.123	5.105		ACI95948.2 polyprotein [Porcine kobuvirus swine/S-1-HUN/2007/Hungary]	272.53	5.626
AEO97983.1 hypothetical protein ENVG_00086 [Emiliania huxleyi virus 84]	137.862	11.608		AEV89644.1 hypothetical protein OBP_207 [Pseudomonas phage OBP]	446.214	4.774		ACZ35748.1 putative end-filament protein [Sulfolobus spindle-shaped virus 6]	136.823	4.266		AXE72937.1 RNA-dependent RNA polymerase [Aspergillus fumigatus polymycovirus 1]	83.9685	7.454		AHC98493.1 envelope glycoprotein [Human immunodeficiency virus 2]	101.252	7		APG76708.1 hypothetical protein [Beihai picorna-like virus 59]	315.882	6.211		ADZ54688.1 RNA-dependent RNA-polymerase p1 [Rose rosette emaravirus]	264.791	6.634		AMZ03268.1 serine/Threonine protein kinase [Mimivirus Bombay]	184.029	5.105		ACG63545.1 polyprotein [Simian sapelovirus 2]	272.414	5.817
AGE50366.1 hypothetical protein PBCVCVA1_027L [Paramecium bursaria Chlorella virus CVA-1]	137.808	11.608		AOV62438.1 hypothetical protein S420910_251 [Synechococcus phage S-CAM7]	444.748	4.406		QDP52172.1 hypothetical protein Unbinned2902contig1001_14 [Prokaryotic dsDNA virus sp.]	136.797	5.219		BAQ36629.1 RNA-dependent RNA polymerase [Fusarium globosum mitovirus 1]	83.961	8.843		ABR68001.1 polymerase [Human T-lymphotropic virus 4]	101.098	8.331		APG77963.1 hypothetical protein [Hubei picorna-like virus 31]	315.634	5.919		CCD33050.1 polyprotein [Grapevine leafroll-associated virus 7]	264.473	8.156		AMK62058.1 serine threonine-protein kinase receptor [Samba virus]	184.029	5.105		BAS53432.1 polyprotein [Kobuvirus cattle/Kagoshima-1-22-KoV/2014/JPN]	272.094	5.728
AGE58766.1 helicase [Paramecium bursaria Chlorella virus NYs1]	137.777	11.608		QLF86304.1 hypothetical protein CC030809_00256 [Synechococcus phage S-CAM7]	444.733	4.406		ACZ35819.1 putative end-filament protein [Acidianus spindle-shaped virus 1]	136.59	4.215		BBC27881.1 hypothetical protein [Alternaria alternata chrysovirus 1]	83.9176	5.347		AAC40757.1 U43 [Human betaherpesvirus 7]	101.074	7.527		AKH40284.1 putative polyprotein [Kilifi Virus]	313.185	6.287		AGS48177.1 polyprotein 1a [Blackberry vein banding-associated virus]	263.864	8.17		AKI81503.1 putative serine/threonine-protein kinase/receptor [Acanthamoeba polyphaga mimivirus]	184.029	5.105		AAD12132.2 1a replicase [Porcine reproductive and respiratory syndrome virus 2]	271.972	6.956
AGE54906.1 helicase [Paramecium bursaria Chlorella virus MA-1D]	137.777	11.608		AOV62173.1 hypothetical protein C490910_250 [Synechococcus phage S-CAM7]	444.732	4.406		QDP49432.1 putative minor tail protein [Prokaryotic dsDNA virus sp.]	136.323	5.766		BAV56301.1 capsid protein [Fusarium poae victorivirus 1]	83.9046	5.868		AFV53436.1 ORF1a [Astrovirus VA3]	100.971	6.287		APG78507.1 hypothetical protein [Wenzhou picorna-like virus 22]	313.145	7.102		AAQ73822.1 polyprotein 1 [Raspberry ringspot virus]	263.135	7.073		AVK75014.1 Serine/threonine protein kinase [Pandoravirus quercus]	183.892	5.27		AHH02469.1 polyprotein [Caprine kobuvirus]	271.675	5.563
AGE58381.1 helicase [Paramecium bursaria Chlorella virus NY-2B]	137.75	11.608		AGN12159.1 hypothetical protein PRTG_00001, partial [Prochlorococcus phage P-SSM5]	444.121	4.851		QDP55596.1 putative tape measure protein [Prokaryotic dsDNA virus sp.]	136.163	7.351		AUG69000.1 polyprotein [Fusarium graminearum alternavirus 1]	83.7688	6.707		AAB47781.1 pol polyprotein [Human immunodeficiency virus 2]	100.445	6.693		APG76685.1 hypothetical protein [Beihai picorna-like virus 60]	313.095	5.919		CAC84680.1 polyprotein [Oat mosaic virus]	262.888	6.376		AKI80553.1 putative serine/threonine-protein kinase/receptor [Acanthamoeba polyphaga mimivirus]	183.777	5.029		AAC64691.1 ORF1a polyprotein [Porcine reproductive and respiratory syndrome virus 1]	271.602	6.678
AGE54266.1 helicase [Paramecium bursaria Chlorella virus IL-5-2s1]	137.707	11.608		AIX26749.1 putative short tail fiber [Synechococcus phage ACG-2014i]	443.928	4.406		QDP61984.1 putative tail fiber protein [Prokaryotic dsDNA virus sp.]	136.156	4.38		BAD98237.1 putative RNA-dependent RNA polymerase [Rosellinia necatrix partitivirus 1-W8]	83.7684	6.122		AIE45875.1 ORF1a [Human astrovirus BF34]	100.336	6.478		APG76696.1 hypothetical protein [Beihai picorna-like virus 61]	312.843	5.792		AAN60447.1 putative RNA polymerase [Mirafiori lettuce big-vein virus]	262.635	6.186		AHC55185.1 putative protein tyrosin kinase [Tunisvirus fontaine2]	183.402	5.118		AIK23445.1 polyprotein [Chicken gallivirus 1]	271.315	5.626
AAC96386.1 hypothetical protein [Paramecium bursaria Chlorella virus 1]	137.639	11.608		AIX44947.1 putative short tail fiber [Synechococcus phage ACG-2014e]	440.124	4.406		QDP59097.1 hypothetical protein Unbinned1446contig1001_22 [Prokaryotic dsDNA virus sp.]	135.921	5.588		ALO50150.1 ORF2 [Penicillium janczewskii chrysovirus 2]	83.767	5.881		AAB00764.1 pol polyprotein, partial [Human immunodeficiency virus 2]	100.322	6.722		APG77848.1 RdRp [Xingshan nematode virus 2]	312.627	5.995		AFJ05055.2 polyprotein, partial [Cordyline virus 3]	262.332	8.097		ATZ80752.1 intein-containing DNA-dependent DNA polymerase family B precursor [Bodo saltans virus]	183.397	6.81		ADG03747.2 polyprotein [Kobuvirus sheep/TB3/HUN/2009]	270.999	5.728
AET42735.1 hypothetical protein EXVG_00086 [Emiliania huxleyi virus 202]	137.594	11.608		AIX20491.1 putative short tail fiber [Synechococcus phage ACG-2014e]	440.124	4.406		QDP53948.1 putative tail length tape measure protein [Prokaryotic dsDNA virus sp.]	135.76	4.571		AHX72146.1 RNA-dependent RNA polymerase [Sclerotinia sclerotiorum mitovirus 1 HC025]	83.6901	9.18		CAA58377.1 helicase/primase complex protein [Human betaherpesvirus 6A]	100.08	7.541		AXV43881.1 putative polyprotein [Yongsan picorna-like virus 4]	312.004	5.563		AAT09109.1 261 kDa protein [Lettuce ring necrosis virus]	262.034	6.224		AGO84667.2 Serine/threonine protein kinase [Pandoravirus salinus]	183.208	4.94		AFO66657.1 polyprotein [Turkey gallivirus]	270.729	5.792
AGM15539.1 DNA-directed RNA polymerase II subunit RPB2 [Phaeocystis globosa virus]	137.562	11.594		AIX29708.1 putative short tail fiber [Synechococcus phage ACG-2014e]	440.124	4.406		QDP65915.1 putative tail fiber protein [Prokaryotic dsDNA virus sp.]	135.68	4.418		BAV56307.1 hypothetical protein [Fusarium poae alternavirus 1]	83.6776	6.707		CAA88627.1 envelope polyprotein [Human immunodeficiency virus 2]	100.079	7.629		APG76817.1 hypothetical protein 1 [Beihai picorna-like virus 119]	311.936	5.881		BAB89369.1 polyprotein 1 [Cycas necrotic stunt virus]	261.655	7.22		ADO67345.1 hypothetical protein crov311 [Cafeteria roenbergensis virus BV-PW1]	183.08	7.497		ALO65139.1 polyprotein [Rabbit picornavirus]	269.862	5.664
AET73899.1 RNA polymerase II 140 kDa subunit [Phaeocystis globosa virus 14T]	137.562	11.594		AYR01739.1 baseplate wedge initiator [Synechococcus phage S-B05]	438.623	4.482		QDP57212.1 hypothetical protein Unbinned7015contig1001_49, partial [Prokaryotic dsDNA virus sp.]	135.544	5.69		QAU09249.1 putative RNA-dependent RNA polymerase [Magnaporthe oryzae polymycovirus 1]	83.5841	7.732		ALX35375.1 envelope glycoprotein [Human immunodeficiency virus 2]	100.02	7.892		ASA47511.1 RdRp [Culex negev-like virus 1]	311.81	6.898		APW29209.1 polyprotein [Petunia chlorotic mottle virus]	260.9	7.424		AGO82793.1 Serine/threonine protein kinase [Pandoravirus dulcis]	182.965	5.143		AOZ57153.1 replicase 1b [Shingleback nidovirus 1]	269.65	6.198
AET73076.1 RNA polymerase II 140 kDa subunit [Phaeocystis globosa virus 12T]	137.562	11.594		QCW22831.1 baseplate wedge initiator [Synechococcus phage S-B05]	438.623	4.482		AME30059.1 hypothetical protein ATSV_D1241 [Acidianus tailed spindle virus]	135.542	4.507		AWT23243.1 hypothetical protein, partial [Botrytis cinerea fusarivirus 1-S2]	83.4819	8.799		AFV53439.1 ORF1a [Astrovirus VA4]	99.6838	6.376		ASA47386.1 RdRp [Culex negev-like virus 1]	311.798	6.956		ABW81234.1 polyprotein [Plum bark necrosis stem pitting-associated virus]	259.637	7.98		AQN68650.1 protein tyrosine kinase (PTK) family protein [Saudi moumouvirus]	182.862	5.347		ALR74728.1 polyprotein [Gallivirus Pf-CHK1/GV]	269.008	5.588
ADQ91452.1 hypothetical protein OlV1_075 [Ostreococcus lucimarinus virus 1]	137.485	11.594		AIX28371.1 putative short tail fiber [Synechococcus phage ACG-2014j]	438.228	4.393		QDP62134.1 hypothetical protein GOVbin1807_133 [Prokaryotic dsDNA virus sp.]	135.502	5.537		AYP71805.1 RNA-dependent RNA polymerase [Aspergillus spelaeus tetramycovirus 1]	83.4562	7.819		AGE13516.1 envelope glycoprotein [Human immunodeficiency virus]	99.6627	7.702		ASA47301.1 RdRp [Culex negev-like virus 1]	311.794	7.015		CAA71285.1 methyltransferase (MT) and helicase (HEL) domains [Little cherry virus 1]	259.628	7.337		AHH01653.1 Ser/Thr protein kinase [Pithovirus sibericum]	182.769	5.436		AKE50573.1 polyprotein [Porcine kobuvirus]	269.004	5.715
AGE50566.1 Chlorovirus glycoprotein repeat domain-containing protein [Paramecium bursaria Chlorella virus CVA-1]	137.404	11.594		QJT70096.1 baseplate wedge initiator [Synechococcus phage SynMITS9220M01]	437.612	4.647		QDP49163.1 hypothetical protein Unbinned2990contig1002_10 [Prokaryotic dsDNA virus sp.]	135.015	4.406		AAA50508.1 RNA polymerase [Saccharomyces cerevisiae virus L-A]	83.2068	7.19		AAC95347.1 envelope glycoprotein [Human immunodeficiency virus 2]	99.485	7.761		AXV43887.1 polyprotein [Yongsan iflavirus 1]	310.845	6.198		AFI74271.1 polyprotein [Arracacha virus B]	259.038	6.046		EJN40587.1 serine/threonine protein kinase [Acanthamoeba polyphaga lentillevirus]	182.517	5.067		APT40620.1 ORF1a polyprotein [Rat arterivirus 1]	267.395	6.478
AGE52245.1 Chlorovirus glycoprotein repeat domain-containing protein [Paramecium bursaria Chlorella virus CVR-1]	137.404	11.594		AIX23923.1 putative short tail fiber [Synechococcus phage ACG-2014j]	437.327	4.368		QDP65044.1 hypothetical protein GOVbin1630_1 [Prokaryotic dsDNA virus sp.]	134.349	4.813		BAV53122.1 polyprotein [Alternaria arborescens mitovirus 1]	83.142	8.361		AFU74040.1 envelope glycoprotein [Human immunodeficiency virus]	99.4168	7.629		APG77854.1 hypothetical protein [Xinzhou nematode virus 1]	310.687	6.16		BAJ16223.1 polyprotein [Melon mild mottle virus]	258.711	6.751		ADO18880.1 putative serine/threonine-protein kinase/receptor [Acanthamoeba polyphaga mimivirus]	182.517	5.067		ARW71933.1 polyprotein [Canine kobuvirus]	267.354	5.601
AGE59472.1 Chlorovirus glycoprotein repeat domain-containing protein [Acanthocystis turfacea Chlorella virus OR0704.3]	137.381	11.594		AOV59727.1 tail protein [Synechococcus phage S-CAM4]	437.285	4.368		AGM11968.1 zeta toxin domain protein [Halovirus HCTV-1]	134.275	3.973		AMQ67417.1 RNA-dependent RNA polymerase [Cronartium ribicola mitovirus 4]	83.1069	8.58		APJ01832.1 envelope glycoprotein [Human immunodeficiency virus 2]	99.3828	7.79		APG76702.1 hypothetical protein [Beihai picorna-like virus 111]	310.623	5.741		BAT23038.1 polyprotein [Rice necrosis mosaic virus]	258.354	6.707		AEQ61047.1 Protein Tyrosine Kinase (PTK) family protein [Acanthamoeba castellanii mamavirus]	182.517	5.067		AWK02671.1 polyprotein [Apodemus agrarius picornavirus]	267.038	5.842
AET73591.1 hypothetical protein EMVG_00305 [Emiliania huxleyi virus PS401]	137.154	11.579		QCG76010.1 hypothetical protein EST35_0128 [Pseudomonas phage vB_PaeM_PA5oct]	437.246	4.724		AJP62007.1 hypothetical protein [ANMV-1 virus]	134.031	4.558		BBC27880.1 hypothetical protein [Alternaria alternata chrysovirus 1]	83.0925	7.468		AAB01358.1 env polyprotein [Human immunodeficiency virus 2]	99.0701	7.658		APG77851.1 hypothetical protein [Xingshan nematode virus 1]	310.383	6.148		AFV57238.1 replicase [Diuris virus A]	257.698	7.234		BAV61970.1 putative serine/threonine-protein kinase/receptor [Acanthamoeba castellanii mimivirus]	182.517	5.067		AFB78146.1 polyprotein [Canine picornavirus]	266.851	6.033
AGE50221.1 Chlorovirus glycoprotein repeat domain-containing protein [Acanthocystis turfacea Chlorella virus Canal-1]	136.972	11.579		AOV59489.1 tail protein [Synechococcus phage S-CAM4]	437.241	4.368		QDP46896.1 hypothetical protein Unbinned1529contig1001_11 [Prokaryotic dsDNA virus sp.]	133.785	4.457		AII80567.1 putative RNA-dependent RNA polymerase [Cladosporium cladosporioides virus 1]	82.7946	8.244		BAA00716.1 env protein [Human immunodeficiency virus 2]	99.0181	7.483		AGL73188.1 ORF1 [Karang Sari virus]	310.013	6.3		AFR67086.1 polyprotein P1 [Aeonium ringspot virus]	257.179	7.205		BAV62956.1 putative serine/threonine-protein kinase/receptor [Acanthamoeba castellanii mimivirus]	182.517	5.067		AEM05831.1 polyprotein [Mouse kobuvirus M-5/USA/2010]	266.527	5.728
AGE50904.1 Chlorovirus glycoprotein repeat domain-containing protein [Paramecium bursaria Chlorella virus CVB-1]	136.475	11.579		AOV59251.1 tail protein [Synechococcus phage S-CAM4]	437.241	4.368		QGH71213.1 putative DNA polymerase III DnaE superfamily protein [Methanobacterium virus PhiF1]	133.684	4.736		CEZ26299.1 RNA dependent RNA polymerase [Grapevine associated narnavirus-1]	82.6839	8.829		ACX85470.1 non-structural protein [Mamastrovirus 8]	99.0093	6.898		APG78518.1 hypothetical protein [Wenzhou picorna-like virus 25]	307.715	5.868		ABS76283.1 polyprotein [Bougainvillea chlorotic vein banding virus]	257.135	5.512		AAQ09578.2 serine/threonine protein kinase [Acanthamoeba polyphaga mimivirus]	182.517	5.067		AIK23439.1 polyprotein [Chicken picornavirus 1]	266.087	5.83
AGE55817.1 hypothetical protein ATCVMN08101_978L [Acanthocystis turfacea Chlorella virus MN0810.1]	136.467	11.579		ASR76156.1 baseplate wedge initiator [Synechococcus phage Bellamy]	435.867	4.825		QDP50118.1 putative minor tail protein [Prokaryotic dsDNA virus sp.]	133.35	4.8		BAO20929.1 hypothetical protein [Magnaporthe oryzae chrysovirus 1]	82.5931	5.97		AAB00743.1 env polyprotein [Human immunodeficiency virus 2]	98.9312	7.863		APG76657.1 hypothetical protein 1 [Hubei earwig virus 3]	306.372	6.275		AFV57240.1 replicase [Diuris virus B]	257.131	7.571		AMZ03273.1 putative serine/threonine-protein kinase/receptor [Mimivirus Bombay]	182.517	5.067		AUV64577.1 polyprotein [Goose picornavirus 1]	266.004	5.436
AUF82649.1 DNA polymerase family B [Tetraselmis virus 1]	136.407	11.579		AOO11978.1 putative tail protein [Cyanophage S-RIM44]	432.928	4.304		QDP59295.1 putative tip attachment protein J [Prokaryotic dsDNA virus sp.]	133.035	4.151		ARO49434.1 RNA-dependent RNA polymerase [Neofusicoccum luteum mitovirus 1]	82.397	9.048		ACH73027.1 envelope glycoprotein [Human immunodeficiency virus 2]	98.8587	7.322		APG77950.1 hypothetical protein [Hubei picorna-like virus 61]	305.824	6.287		AGZ62579.1 RNA 1 polyprotein [Potato black ringspot virus]	257.09	7.22		ALR84479.1 tyrosine kinase family protein [Niemeyer virus]	182.517	5.067		AKO90165.1 RNA-dependent RNA polymerase [Tete orthobunyavirus]	265.876	6.059
AGM15546.1 mRNA capping enzyme [Phaeocystis globosa virus]	135.909	11.564		AOO11751.1 putative tail protein [Cyanophage S-RIM44]	432.917	4.329		QDP67822.1 putative minor tail protein [Prokaryotic dsDNA virus sp.]	132.516	6.249		AKE49495.1 RNA-dependent RNA polymerase [Botryosphaeria dothidea virus 1]	82.3516	5.995		CAA27938.1 helicase [Human herpesvirus 3 strain Dumas]	98.8488	6.532		APG78147.1 polyprotein [Beihai zhaovirus-like virus 4]	305.378	7.41		CAA71869.1 RNA1 polyprotein [Barley mild mosaic virus]	256.621	6.561		AHJ40407.2 serine threonine-protein kinase receptor [Samba virus]	182.517	5.067		AVX29479.1 polyprotein [Marmot sapelovirus 1]	265.561	6.186
AET73906.1 hypothetical protein PGBG_00198 [Phaeocystis globosa virus 14T]	135.909	11.564		AOO12917.1 putative tail protein [Cyanophage S-RIM44]	432.917	4.329		AAC27060.1 tail protein [Methanobacterium phage psiM2]	132.211	5.118		BBC27879.1 hypothetical protein [Alternaria alternata chrysovirus 1]	82.2501	5.397		AAB00770.1 env polyprotein [Human immunodeficiency virus 2]	98.8365	7.527		APG77645.1 RdRp [Hubei virga-like virus 23]	305.219	6.427		AAB03785.1 RNA1 polyprotein [Tobacco ringspot virus]	256.618	7.132		AGD92821.1 putative serine/threonine-protein kinase/receptor [Megavirus lba]	182.428	5.372		AKO90169.1 RNA-dependent RNA polymerase [Matruh virus]	265.291	5.766
AET73084.1 hypothetical protein PGAG_00195 [Phaeocystis globosa virus 12T]	135.909	11.55		ADO99133.1 hypothetical protein Syn1_032 [Prochlorococcus phage Syn1]	432.883	4.329		QDP49594.1 hypothetical protein GOVbin1230_46 [Prokaryotic dsDNA virus sp.]	131.789	4.546		AFW17810.1 RNA-dependent RNA polymerase [Heterobasidion partitivirus 8]	82.2098	6.173		AAA64582.1 viral envelope [Human immunodeficiency virus 2]	98.6895	7.015		APG78935.1 hypothetical protein [Beihai picorna-like virus 107]	305.001	7.497		AEB00587.1 RNA-dependent RNA polymerase [Hardenbergia virus A]	256.571	7.132		AEQ32886.1 putative serine/threonine-protein kinase/receptor [Megavirus chiliensis]	182.418	5.372		AKO90156.1 RNA-dependent RNA polymerase [Bahig virus]	264.953	5.766
AGE54811.1 hypothetical protein PBCVMA1D_164R [Paramecium bursaria Chlorella virus MA-1D]	135.883	11.55		AOO12214.1 putative tail protein [Cyanophage S-RIM44]	432.873	4.304		QDP64738.1 hypothetical protein GOVbin2917_53 [Prokaryotic dsDNA virus sp.]	131.759	4.164		AAT07072.1 RNA-dependent RNA polymerase [Pleurotus ostreatus virus 1]	82.2087	6.649		AAB00761.1 env polyprotein [Human immunodeficiency virus 2]	98.6658	7.98		AAL89267.1 WSSV399 [Shrimp white spot syndrome virus]	304.995	6.576		ASL68496.1 RNA-dependent RNA polymerase [Ocimum basilicum RNA virus 1]	256.08	7.38		AFX92970.1 putative serine/threonine-protein kinase/receptor [Megavirus courdo11]	182.378	5.372		ASO76150.1 ORF1b, partial [Morelia viridis nidovirus]	264.251	6.135
AET43749.1 hypothetical protein MPWG_00265, partial [Micromonas pusilla virus PL1]	135.538	11.55		AOO11513.1 putative tail protein [Cyanophage S-RIM44]	432.803	4.304		ARQ96606.1 hypothetical protein [Sulfolobus islandicus rod-shaped virus 7]	131.721	5.016		ARE59230.1 hypothetical protein [Botryosphaeria dothidea chrysovirus 1]	82.1928	6.561		APJ01791.1 envelope glycoprotein [Human immunodeficiency virus 2]	98.6488	7.966		APG78562.1 hypothetical protein 1 [Wenzhou picorna-like virus 51]	304.296	6.033		SCN13017.1 polyprotein [Artichoke Italian latent virus]	255.776	6.898		AVL94173.1 putative serine/threonine protein kinase receptor [Megavirus vitis]	182.374	5.372		AHY22338.1 RNA polymerase [Buttonwillow virus]	263.886	6.605
ABT16391.1 hypothetical protein ATCV1_Z257L [Acanthocystis turfacea chlorella virus 1]	135.338	11.55		QFG12850.1 minor tail protein [Arthrobacter phage Mimi]	432.568	4.698		ARQ96766.1 hypothetical protein [Sulfolobus islandicus rod-shaped virus 6]	131.721	5.016		BAF98177.1 coat protein [Magnaporthe oryzae virus 2]	82.1539	5.664		AAA43946.1 envelope polyprotein [Human immunodeficiency virus 2]	98.6431	8.068		APG78371.1 hypothetical protein 1 [Hubei picorna-like virus 74]	302.796	5.703		AAN72830.1 polyprotein [Tomato black ring virus]	254.131	6.693		AKI80559.1 putative serine/threonine-protein kinase receptor [Acanthamoeba polyphaga mimivirus]	182.325	5.105		AHY22335.1 RNA polymerase [Mermet virus]	263.646	6.491
AGE56079.1 hypothetical protein ATCVMO0605SPH_740L [Acanthocystis turfacea Chlorella virus MO0605SPH]	134.808	11.55		QFG12222.1 minor tail protein [Arthrobacter phage Racecar]	432.51	4.711		ARQ96660.1 hypothetical protein [Sulfolobus islandicus rod-shaped virus 5]	131.721	5.016		BAG49050.1 hypothetical protein [Alternaria alternata virus 1]	82.1431	5.334		CAA43572.1 env [Human immunodeficiency virus 2]	98.6069	8.185		APG77995.1 hypothetical protein [Hubei odonate virus 1]	302.71	5.55		AUD08127.1 polyprotein 1 [Red clover nepovirus A]	253.985	6.504		QKU34944.1 non-ribosomal peptide synthetase [Tupanvirus soda lake]	182.025	5.957		ALM25989.1 large tegument protein [Elephant endotheliotropic herpesvirus 4]	263.594	5.499
AEO97689.1 hypothetical protein ENVG_00295 [Emiliania huxleyi virus 84]	134.663	11.55		AMO43039.1 tail protein [Cyanophage S-RIM32]	431.367	4.317		QDP62047.1 putative DNA polymerase III subunit alpha [Prokaryotic dsDNA virus sp.]	131.602	5.461		AGZ84314.1 hypothetical protein [Botryosphaeria dothidea chrysovirus 1]	82.0005	6.693		APJ01782.1 envelope glycoprotein [Human immunodeficiency virus 2]	98.6044	7.483		APG78506.1 hypothetical protein [Wenzhou picorna-like virus 49]	302.147	5.906		BAA00234.1 polyprotein [Beet ringspot virus]	253.826	6.649		AVL95162.1 putative serine/threonine protein kinase receptor [Moumouvirus australiensis]	182.006	5.219		ABG42966.1 membrane protein ORF139 [Cyprinid herpesvirus 3]	263.555	5.893
AET84773.1 hypothetical protein TVWG_00008 [Tetraselmis viridis virus N1]	134.607	11.55		AUS03005.1 hypothetical protein NVP2275O_424 [Vibrio phage 2.275.O._10N.286.54.E11]	428.169	4.202		QDP63389.1 putative DNA polymerase III subunit alpha [Prokaryotic dsDNA virus sp.]	131.601	5.728		ATS94398.1 RNA-dependent RNA polymerase [Erysiphe necator mitovirus 1]	81.9651	6.262		BAM76179.1 env protein [Human immunodeficiency virus 2]	98.5969	7.614		APG77643.1 hypothetical protein [Hubei virga-like virus 1]	302.065	6.956		CAU89001.1 polyprotein [Grapevine leafroll-associated virus 10]	253.136	7.98		QKU34985.1 ubiquitin-conjugating enzyme E2 [Tupanvirus soda lake]	181.983	4.8		AVM87416.1 polyprotein [Guangdong chinese water skink picornavirus]	263.382	6.326
AGH30985.1 hypothetical protein MPVG_00165 [Micromonas pusilla virus 12T]	134.465	11.55		AIX30163.1 hypothetical protein Syn7803US34_268 [Synechococcus phage ACG-2014f]	427.192	4.94		QDP56806.1 hypothetical protein Unbinned400contig1000_25 [Prokaryotic dsDNA virus sp.]	131.362	4.355		BAT24480.1 capsid protein [Rosellinia necatrix partitivirus 6]	81.9604	5.919		APJ01824.1 envelope glycoprotein [Human immunodeficiency virus 2]	98.5749	7.834		AST13105.1 polyprotein [Abisko virus]	301.992	5.855		BAA00761.1 253K polyprotein [Grapevine fanleaf virus]	252.932	6.956		AGO82934.1 Serine/threonine protein kinase [Pandoravirus dulcis]	181.763	5.169		AFJ20569.1 membrane protein ORF139 [Cyprinid herpesvirus 2]	263.256	5.601
AOM63508.1 B-family DNA polymerase [Heterosigma akashiwo virus 01]	134.389	11.55		AIX20439.1 hypothetical protein Syn7803C80_262 [Synechococcus phage ACG-2014f]	427.13	4.94		AYV86782.1 hypothetical protein Sylvanvirus9_12 [Sylvanvirus sp.]	131.086	6.465		AGI61064.1 putative coat protein [Ustilaginoidea virens RNA virus 1]	81.8985	6.008		AAR98766.1 envelope glycoprotein [Human immunodeficiency virus 2]	98.5647	7.614		APG78489.1 hypothetical protein [Wenling picorna-like virus 8]	301.549	6.262		AAK68664.1 ORF I polyprotein [Petunia vein clearing virus]	252.214	7.658		AFX93119.1 putative serine/threonine-protein kinase/receptor [Megavirus courdo11]	181.183	5.041		BAS29594.1 polyprotein [Bovine picornavirus]	262.962	6.16
AGE52911.1 Chlorovirus glycoprotein repeat domain-containing protein [Paramecium bursaria Chlorella virus CZ-2]	134.233	11.535		AIX21876.1 hypothetical protein Syn7803C90_265 [Synechococcus phage ACG-2014f]	427.065	4.94		ALG96946.1 putative Staphylococcal surface anchored protein [Sulfolobus monocaudavirus SMV3]	130.756	4.304		CEZ26310.1 RNA dependent RNA polymerase [Botrytis ourmia-like virus]	81.8812	8.346		AAB47784.1 envelope polyprotein [Human immunodeficiency virus 2]	98.5215	7.717		APG78416.1 hypothetical protein [Wenzhou picorna-like virus 47]	301.259	6.504		AAQ73821.1 polyprotein 1 [Arabis mosaic virus]	252.149	6.985		AUV58937.1 serine/threonine kinase receptor [Bandra megavirus]	181.09	5.08		AHY22336.1 RNA polymerase [Utinga virus]	262.619	6.287
AGE59157.1 Chlorovirus glycoprotein repeat domain-containing protein [Paramecium bursaria Chlorella virus OR0704.2.2]	134.196	11.535		AIX29372.1 hypothetical protein Syn7803US2_261 [Synechococcus phage ACG-2014f]	427.041	4.952		QDP51315.1 putative DNA polymerase III subunit alpha [Prokaryotic dsDNA virus sp.]	130.59	7.658		AMQ67416.1 RNA-dependent RNA polymerase [Cronartium ribicola mitovirus 3]	81.8755	7.805		APJ01799.1 envelope glycoprotein [Human immunodeficiency virus 2]	98.4298	7.424		APG77998.1 hypothetical protein [Hubei picorna-like virus 10]	301.048	5.448		CCE67066.1 polyprotein [Grapevine deformation virus]	252.035	6.985		AGD92983.1 putative serine/threonine-protein kinase/receptor [Megavirus lba]	181.085	5.08		AHY22337.1 RNA polymerase [Utive virus]	262.565	6.313
AGE60201.1 hypothetical protein ATCVWI0606_757L [Acanthocystis turfacea Chlorella virus WI0606]	134.023	11.535		AIX16783.1 hypothetical protein Syn7803C58_258 [Synechococcus phage ACG-2014f]	427.029	4.952		QDP49473.1 putative collagen-like protein 4 [Prokaryotic dsDNA virus sp.]	130.586	4.8		ARE59229.1 putative coat protein [Botryosphaeria dothidea chrysovirus 1]	81.8032	5.728		BAM76197.1 env protein [Human immunodeficiency virus 2]	98.3112	7.614		BAN58308.1 pp1b polyprotein, partial [Dak Nong virus]	300.345	6.81		CAF21713.1 polyprotein [Cherry rasp leaf virus]	251.009	6.453		QKU33701.1 NcpA [Tupanvirus deep ocean]	181.036	6.3		AXP33562.1 RNA-dependent RNA polymerase [Zegla virus]	262.484	6.478
AGE49600.1 hypothetical protein ATCVCan0610SP_775L [Acanthocystis turfacea Chlorella virus Can0610SP]	133.797	11.535		AIX41624.1 hypothetical protein Syn7803C12_262 [Synechococcus phage ACG-2014f]	427.029	4.952		QDP63348.1 hypothetical protein GOVbin703_95 [Prokaryotic dsDNA virus sp.]	130.336	5.232		BAV56297.1 RNA-dependent RNA polymerase [Fusarium poae virus 1-240374]	81.727	6.376		CAA27914.1 envelope glycoprotein gB [Human herpesvirus 3 strain Dumas]	98.067	7.337		APG76882.1 hypothetical protein [Beihai picorna-like virus 73]	299.825	5.868		AYN78568.1 RNA-dependent RNA polymerase [Citrus virus A]	250.53	6.415		AGF85754.1 tyrosine kinase family protein [Moumouvirus goulette]	181.032	5.169		AIN37024.1 polymerase [Mojui dos Campos virus]	262.44	6.634
AGE56689.1 Chlorovirus glycoprotein repeat domain-containing protein [Acanthocystis turfacea Chlorella virus NE-JV-2]	133.732	11.535		AIX42194.1 hypothetical protein Syn7803C15_263 [Synechococcus phage ACG-2014f]	427.029	4.952		QDP48267.1 hypothetical protein Unbinned585contig1001_37 [Prokaryotic dsDNA virus sp.]	130.204	4.279		AAT09164.1 RNA-dependent RNA polymerase [Thielaviopsis basicola mitovirus]	81.4374	8.595		AAC54473.1 envelope glycoprotein [Human immunodeficiency virus 2]	98.0615	8.273		APG78918.1 hypothetical protein [Beihai picorna-like virus 48]	299.758	5.931		AST13127.1 RNA-dependent RNA polymerase [Citrus concave gum-associated virus]	250.276	6.122		AEX62073.1 putative serine_threonine protein kinase receptor [Megavirus courdo7]	180.98	5.105		ALP92388.1 RNA-dependent RNA polymerase [Capim virus]	262.275	6.198
AGE56348.1 Chlorovirus glycoprotein repeat domain-containing protein [Paramecium bursaria Chlorella virus NE-JV-1]	133.685	11.535		AIX31033.1 hypothetical protein Syn7803US39_262 [Synechococcus phage ACG-2014f]	427.027	4.952		QDP68267.1 hypothetical protein Unbinned3329contig1000_24 [Prokaryotic dsDNA virus sp.]	130.073	7.102		ADG27460.1 putative replication associated protein [Cryphonectria nitschkei chrysovirus 1]	81.3639	7.322		AAL31355.1 envelope protein [Human immunodeficiency virus 2]	98.0456	7.176		APG76690.1 hypothetical protein [Beihai picorna-like virus 62]	299.581	6.912		AAW63128.1 250 kDa polyprotein [Strawberry latent ringspot virus]	249.903	5.588		AEQ32609.1 putative serine/threonine-protein kinase/receptor [Megavirus chiliensis]	180.919	5.067		AKO90163.1 RNA-dependent RNA polymerase [Moju virus]	262.045	6.084
AGE50707.1 hypothetical protein PBCVCVB1_038L [Paramecium bursaria Chlorella virus CVB-1]	133.633	11.535		AIX44187.1 hypothetical protein Syn7803C25_264 [Synechococcus phage ACG-2014f]	427.013	4.952		QDP61488.1 hypothetical protein Unbinned8596contig1000_1 [Prokaryotic dsDNA virus sp.]	130.033	4.66		BAV56308.1 hypothetical protein [Fusarium poae alternavirus 1]	81.3124	4.914		APJ01816.1 envelope glycoprotein [Human immunodeficiency virus 2]	97.9878	7.322		APG77425.1 hypothetical protein 1 [Wuhan spider virus 4]	299.556	6.135		CAA33405.1 unnamed protein product [Grapevine chrome mosaic virus]	249.867	7.073		AKI81508.1 putative serine/threonine-protein kinase/receptor [Acanthamoeba polyphaga mimivirus]	180.858	5.041		CCG93483.1 RNA-dependent RNA polymerase [Sango virus]	262.041	6.376
AGE49543.1 Chlorovirus glycoprotein repeat domain-containing protein [Acanthocystis turfacea Chlorella virus Can0610SP]	133.474	11.535		AIX30745.1 hypothetical protein Syn7803US37_268 [Synechococcus phage ACG-2014f]	426.999	4.952		QDP45910.1 hypothetical protein Tp1125DCM238401_23 [Prokaryotic dsDNA virus sp.]	129.558	5.397		AKJ26313.1 putative coat protein [Magnaporthe oryzae virus 3]	81.1763	5.41		CAC21317.1 79R protein [Yaba-like disease virus]	97.9854	7.746		APG76773.1 hypothetical protein [Beihai picorna-like virus 57]	299.311	5.652		CCG47847.1 polyprotein p1 [Grapevine Anatolian ringspot virus]	249.859	7.029		ANB51070.1 putative serine/threonine protein kinase receptor [Powai lake megavirus]	180.831	5.067		ALP92135.1 RNA-dependent RNA polymerase [Mahogany hammock virus]	262.003	6.135
ABT15810.1 hypothetical protein FR483_N525L [Paramecium bursaria Chlorella virus FR483]	133.328	11.52		AIX20152.1 hypothetical protein Syn7803C7_261 [Synechococcus phage ACG-2014f]	426.997	4.952		AAG39969.1 putative tail protein [Methanothermobacter phage psiM100]	129.493	4.876		BAV56295.1 RNA-dependent RNA polymerase [Fusarium poae narnavirus 1]	81.1225	9.999		ABQ43554.1 mRNA capping enzyme large subunit [Tanapox virus]	97.9554	7.746		ACO37271.1 putative nonstructural polyprotein [Solenopsis invicta virus 3]	299.117	6.898		BAN62703.1 249 kDa protein [Burdock mottle virus]	249.228	5.69		QKU33742.1 ubiquitin-conjugating enzyme E2 [Tupanvirus deep ocean]	180.814	4.863		AKO90160.1 RNA-dependent RNA polymerase [Guama virus]	261.987	5.957
AGE56749.1 hypothetical protein ATCVNEJV2_791L [Acanthocystis turfacea Chlorella virus NE-JV-2]	133.327	11.52		AIX43614.1 hypothetical protein Syn7803C22_264 [Synechococcus phage ACG-2014f]	426.995	4.952		QDP66375.1 putative tip attachment protein J [Prokaryotic dsDNA virus sp.]	129.33	4.673		BAU71113.1 putative coat protein [Alternaria arborescens victorivirus 1]	80.9263	5.677		ABQ43709.1 mRNA capping enzyme large subunit [Tanapox virus]	97.9554	7.746		APG76686.1 hypothetical protein [Beihai picorna-like virus 55]	297.942	5.944		AGR55590.1 polyprotein [Lettuce necrotic leaf curl virus]	248.386	5.944		ARA72182.1 DNA-directed RNA polymerase subunit B [Kaumoebavirus]	180.418	6.415		AKO90159.1 RNA-dependent RNA polymerase [Guajara orthobunyavirus]	261.905	6.135
AGE51907.1 Chlorovirus glycoprotein repeat domain-containing protein [Paramecium bursaria Chlorella virus CVM-1]	133.291	11.52		AIX37102.1 hypothetical protein Syn7803US7_256 [Synechococcus phage ACG-2014f]	426.992	4.952		QDP46858.1 hypothetical protein GOVbin406_47 [Prokaryotic dsDNA virus sp.]	129.085	4.787		ANJ77667.1 coat protein [Sclerotinia nivalis victorivirus 1]	80.9114	5.525		APJ01808.1 envelope glycoprotein [Human immunodeficiency virus 2]	97.7223	7.483		APG76024.1 hypothetical protein [Beihai sesarmid crab virus 7]	296.698	7.366		CBZ41626.2 methyl transferase/ helicase [Grapevine leafroll-associated virus 5]	248.355	7.761		QKU35604.1 hypothetical protein [Tupanvirus soda lake]	180.27	6.389		AXY55022.1 RNA-dependent RNA polymerase [Ananindeua virus]	261.692	6.059
AGE51042.1 hypothetical protein PBCVCVG1_030L [Paramecium bursaria Chlorella virus CVG-1]	133.276	11.506		AIX30453.1 hypothetical protein Syn7803US36_265 [Synechococcus phage ACG-2014f]	426.991	4.978		QDP52496.1 hypothetical protein Unbinned1606contig1000_55 [Prokaryotic dsDNA virus sp.]	128.914	8.595		ARM36038.1 protein 4 [Bipolaris maydis chrysovirus 1]	80.8315	5.575		AAB00752.1 envelope polyprotein [Human immunodeficiency virus 2]	97.6938	7.015		AAC58718.1 protein P1 [Acyrthosiphon pisum virus]	296.402	6.561		BBE07890.1 polyprotein [Lychnis mottle virus]	247.914	5.499		AUV58521.1 early transcription factor large subunit [Bandra megavirus]	180.169	8.126		AFI24668.1 RNA polymerase [Jatobal virus]	261.675	6.465
AGE57078.1 hypothetical protein ATCVNEJV3_763L [Acanthocystis turfacea Chlorella virus NE-JV-3]	133.016	11.506		AIX23455.1 hypothetical protein Syn7803C9_265 [Synechococcus phage ACG-2014f]	426.985	4.952		QGH71203.1 hypothetical protein [Methanobacterium virus PhiF1]	128.813	5.614		ACY56324.1 putative RNA-dependent RNA polymerase [Fusarium graminearum dsRNA mycovirus-4]	80.8011	5.588		AGE13507.1 envelope glycoprotein [Human immunodeficiency virus]	97.5693	7.366		APG77387.1 hypothetical protein [Shahe picorna-like virus 4]	295.566	5.715		ADT91600.1 RNA-dependent RNA polymerase [Apricot latent virus]	247.721	6.338		QKU35550.1 intein-containing DNA-directed RNA polymerase subunit 2 [Tupanvirus soda lake]	179.384	8.214		AJF23050.1 polyprotein [Rabovirus A]	261.409	6.287
AUF82548.1 hypothetical protein TetV_466 [Tetraselmis virus 1]	132.939	11.506		AIX28829.1 hypothetical protein Syn7803US24_262 [Synechococcus phage ACG-2014f]	426.983	4.965		QDP51768.1 hypothetical protein GOVbin1578_31 [Prokaryotic dsDNA virus sp.]	128.798	3.846		AAS68035.1 coat protein [Chalara elegans RNA Virus 1]	80.7016	6.532		BAM76143.1 env protein [Human immunodeficiency virus 2]	97.5295	7.688		APG76811.1 hypothetical protein [Beihai echinoderm virus 1]	295.384	6.576		BAA04853.1 RNA-dependent RNA polymerase [Apple stem pitting virus]	247.262	6.364		QKU34646.1 hypothetical protein [Tupanvirus deep ocean]	179.328	6.737		AHM23778.1 polymerase [Mojiang virus]	261.39	6.722
APC25560.1 hypothetical protein [Only Syngen Nebraska virus 5]	132.614	11.506		AIX41338.1 hypothetical protein Syn7803C11_257 [Synechococcus phage ACG-2014f]	426.97	4.952		QDP58008.1 hypothetical protein Tp1123DCM939791_41 [Prokaryotic dsDNA virus sp.]	128.703	5.003		AMY26885.1 coat protein [Penicillium digitatum virus 1]	80.6904	5.715		BAH97701.1 Env [Human immunodeficiency virus 2]	97.3154	7.761		APG77385.1 hypothetical protein [Shahe picorna-like virus 13]	295.081	5.448		ARA91091.1 polymerase protein [Yerba mate chlorosis-associated virus]	247.242	6.985		AVL94286.1 putative serine/threonine protein kinase receptor [Megavirus vitis]	178.555	5.092		AZL87829.1 RNA-directed RNA polymerase L [Mengla dianlovirus]	261.295	7.732
AGE53706.1 hypothetical protein ATCVGM07011_932L [Acanthocystis turfacea Chlorella virus GM0701.1]	132.371	11.506		AIX18561.1 hypothetical protein Syn7803C6_262 [Synechococcus phage ACG-2014f]	426.969	4.952		QDP59869.1 hypothetical protein Tp1124DCM412261_37 [Prokaryotic dsDNA virus sp.]	128.703	5.003		AAK11655.1 putative coat protein [Gremmeniella abietina RNA virus L1]	80.5324	5.652		BAM76161.1 env protein [Human immunodeficiency virus 2]	97.2302	7.688		APG77735.1 RdRp [Sanxia atyid shrimp virus 1]	295.003	5.957		CCJ34845.1 replicase [Apple green crinkle associated virus]	247.138	6.415		AVG47847.1 serine threonine- kinase receptor [Acanthamoeba polyphaga mimivirus]	178.434	5.041		AET06137.1 polyprotein [Feline picornavirus]	261.218	6.211
AGE57866.1 hypothetical protein PBCVNW6652_030L [Paramecium bursaria Chlorella virus NW665.2]	132.232	11.506		AIX33526.1 hypothetical protein Syn7803US52_254 [Synechococcus phage ACG-2014f]	426.958	4.965		QDP50683.1 putative fiber protein, partial [Prokaryotic dsDNA virus sp.]	128.668	4.291		ALO50151.1 ORF3 [Penicillium janczewskii chrysovirus 2]	80.4861	5.728		AAA76847.1 env [Human immunodeficiency virus 2]	97.1789	7.527		APG78492.1 hypothetical protein [Wenling picorna-like virus 9]	294.748	5.169		AHA85556.1 polyprotein [Carrot torradovirus 1]	246.703	6.287		AVG46728.1 serine threonine- kinase receptor [Acanthamoeba polyphaga mimivirus]	178.417	5.067		AIN55741.1 RNA-dependent RNA polymerase [Pacui virus]	261.207	6.561
AHA55808.1 putative membrane protein [Emiliania huxleyi virus 164]	132.144	11.506		AIX34454.1 hypothetical protein Syn7803US57_256 [Synechococcus phage ACG-2014f]	426.958	4.965		ACB37288.1 hypothetical protein [Acidianus filamentous virus 9]	128.603	3.948		AHE13868.1 Pol [Sclerotinia sclerotiorum mitovirus 6]	80.4434	8.258		BAC79373.1 Env glycoprotein [Human immunodeficiency virus 2]	97.1153	7.863		BAN58307.2 pp1a polyprotein [Dak Nong virus]	294.438	6.427		AXB54819.1 polyprotein [Pinus nigra virus 1]	246.34	6.707		QKU33833.1 B-family DNA polymerase [Tupanvirus deep ocean]	178.212	8.156		AAM33242.1 polyprotein [Porcine sapelovirus 1]	260.05	6.186
AET84846.1 hypothetical protein MPXG_00048 [Micromonas pusilla virus SP1]	132.116	11.491		AIX27904.1 hypothetical protein Syn7803US17_263 [Synechococcus phage ACG-2014f]	426.957	4.965		QDP51381.1 hypothetical protein GOVbin630_79 [Prokaryotic dsDNA virus sp.]	128.581	7.029		AAT48884.1 putative coat protein [Gremmeniella abietina RNA virus L2]	80.4255	5.614		CAA58438.1 pp100 [Human betaherpesvirus 6A]	97.0717	5.258		APG78928.1 hypothetical protein [Beihai picorna-like virus 125]	294.282	5.855		AMN91910.1 polyprotein [Squash chlorotic leaf spot virus]	245.873	5.804		AEQ32864.1 intein-containing DNA-directed RNA polymerase subunit 2 [Megavirus chiliensis]	178.006	8.214		AAA46274.1 RNA polymerase [Lelystad virus]	260.039	6.351
AGE48880.1 Chlorovirus glycoprotein repeat domain-containing protein [Paramecium bursaria Chlorella virus AP110A]	132.102	11.491		AIX29655.1 hypothetical protein Syn7803US30_259 [Synechococcus phage ACG-2014f]	426.956	4.94		QJF12299.1 putative minor structural protein [Saccharolobus solfataricus rod-shaped virus 1]	127.543	5.258		CAK02787.1 putative coat protein [Epichloe festucae virus 1]	80.3025	6.008		ABV83032.1 envelope glycoprotein [Human immunodeficiency virus 2]	97.0631	7.337		APG79050.1 polyprotein [Wuhan poty-like virus 1]	294.067	6.707		AIT59085.1 polyprotein [Motherwort yellow mottle virus]	245.275	6.173		AGD92246.1 intein-containing DNA-directed RNA polymerase subunit 2 [Megavirus lba]	178.006	8.214		AIN55747.1 RNA-dependent RNA polymerase [Tapirape virus]	259.834	6.046
AGE58066.1 Chlorovirus glycoprotein repeat domain-containing protein [Paramecium bursaria Chlorella virus NW665.2]	132.086	11.491		AIX31320.1 hypothetical protein Syn7803US3_263 [Synechococcus phage ACG-2014f]	426.955	4.952		QDP45712.1 putative peptidoglycan hydrolase [Prokaryotic dsDNA virus sp.]	127.43	8.273		CAA06228.1 RNA-dependent RNA polymerase [Ophiostoma mitovirus 3a]	80.2789	8.668		AST09583.1 ankyrin-repeat protein [NY_014 poxvirus]	96.9854	5.41		AXG64331.1 replicase [Culex pipiens associated Tunisia virus]	293.943	6.985		APO15117.1 polyprotein [Soybean latent spherical virus]	245.259	7.146		AGC02305.1 Protein Tyrosine Kinase (PTK) family protein [Acanthamoeba polyphaga moumouvirus]	177.86	5.258		AAF63393.1 RNA polymerase [Tupaia paramyxovirus]	259.397	6.81
AGE50563.1 Chlorovirus glycoprotein repeat domain-containing protein [Paramecium bursaria Chlorella virus CVA-1]	132.004	11.491		AIX32959.1 hypothetical protein Syn7803US4_258 [Synechococcus phage ACG-2014f]	426.955	4.952		ALG96896.1 hypothetical protein [Acidianus rod-shaped virus 2]	127.362	4.787		ALN98255.1 coat protein [Penicillium aurantiogriseum totivirus 1]	80.2359	5.855		CAA49032.1 F1R [Variola virus]	96.729	7.293		APG77763.1 hypothetical protein [Wuhan insect virus 8]	293.472	6.262		AXN92352.1 replicase polyprotein [Panax ginseng flexivirus 1]	244.856	6.722		AMQ10795.1 putative D6/D11-like helicase [Brazilian marseillevirus]	177.392	7.439		CBY02483.1 polyprotein [Pigeon picornavirus B]	259.279	5.677
AGE52242.1 Chlorovirus glycoprotein repeat domain-containing protein [Paramecium bursaria Chlorella virus CVR-1]	132.004	11.491		AIX31604.1 hypothetical protein Syn7803US40_260 [Synechococcus phage ACG-2014f]	426.946	4.952		QJF12368.1 putative minor structural protein [Metallosphaera rod-shaped virus 1]	127.321	5.092		AXU25967.1 hypothetical protein [Stemphylium lycopersici mycovirus]	80.1991	5.397		AAA60839.1 homolog of vaccinia virus CDS D1R (mRNA capping enzyme, large subunit); putative [Variola major virus]	96.715	7.293		APG75994.1 hypothetical protein [Beihai razor shell virus 4]	293.418	7.073		AAC40717.3 p_protease/methyl transferase/helicase, partial [Grapevine leafroll-associated virus 3]	244.804	7.819		EJN40806.1 hypothetical protein lvs_R302 [Acanthamoeba polyphaga lentillevirus]	177.341	5.588		AAT01695.1 polyprotein [Foot-and-mouth disease virus - type A]	259.162	6.02
AGM15363.1 DNA gyrase/DNA topoisomerase IV subunit A [Phaeocystis globosa virus]	131.836	11.491		AIX32176.1 hypothetical protein Syn7803US43_259 [Synechococcus phage ACG-2014f]	426.942	4.952		AYV87047.1 hypothetical protein Sylvanvirus20_13 [Sylvanvirus sp.]	127.168	6.649		AJA41108.1 coat protein [Phomopsis vexans RNA virus]	80.0073	5.385		CAB54691.1 F1R protein [Variola minor virus]	96.6719	7.424		AUG33463.1 ORF2 [Dianke virus]	293.256	6.81		AZB50206.1 ORF1a polyprotein [Air potato virus 1]	244.406	8.185		AGO82455.2 RNA polymerase rbp2 [Pandoravirus dulcis]	177.1	6.678		AHC02780.1 large tegument protein [Elephant endotheliotropic herpesvirus 5]	259.147	5.563
AET73719.1 DNA topoisomerase IIB [Phaeocystis globosa virus 14T]	131.836	11.491		AIX21586.1 hypothetical protein Syn7803C8_262 [Synechococcus phage ACG-2014f]	426.936	4.952		QJF12340.1 putative minor structural protein [Acidianus rod-shaped virus 3]	127.132	4.838		ALR68224.1 coat protein [Nigrospora oryzae victorivirus 1]	79.9944	5.347		AST09499.1 mRNA capping enzyme large subunit [NY_014 poxvirus]	96.563	7.468		APB88805.1 polyprotein [Varroa destructor virus 2]	292.912	5.982		AEW24401.1 methyl transferase/helicase [Grapevine leafroll-associated virus 1]	244.192	7.878		AEJ34534.1 hypothetical protein MIMI_L294a [Acanthamoeba polyphaga mimivirus]	176.934	5.347		AAT01772.1 polyprotein [Foot-and-mouth disease virus - type O]	259.027	5.931
AET72901.1 DNA topoisomerase IIB [Phaeocystis globosa virus 12T]	131.836	11.477		AIX42762.1 hypothetical protein Syn7803C17_258 [Synechococcus phage ACG-2014f]	426.932	4.952		ALG97037.1 hypothetical protein [Sulfolobus monocaudavirus SMV4]	126.836	4.533		AWT23238.1 hypothetical protein [Botrytis cinerea fusarivirus 1]	79.8865	7.38		AFC60613.1 env glycoprotein [Human immunodeficiency virus]	96.5455	7.702		APG77386.1 hypothetical protein [Shahe picorna-like virus 10]	292.899	5.881		AAA78254.1 ORF [Tomato ringspot virus]	244.13	7.834		AMN83480.1 replicative DNA helicase [Faustovirus]	176.584	5.855		AGW43024.1 polyprotein [Fathead minnow picornavirus]	258.839	5.283
AGE51087.1 Chlorovirus glycoprotein repeat domain-containing protein [Paramecium bursaria Chlorella virus CVG-1]	131.649	11.477		AIX45811.1 hypothetical protein Syn7803C34_260 [Synechococcus phage ACG-2014f]	426.932	4.965		QDP66930.1 hypothetical protein Unbinned4409contig1002_31 [Prokaryotic dsDNA virus sp.]	126.765	5.016		CBY84991.1 coat protein [Tolypocladium cylindrosporum virus 1]	79.8714	5.652		AAR31621.1 DNA packaging terminase subunit 2 [Human betaherpesvirus 5]	95.8112	5.944		APG78004.1 hypothetical protein 1 [Hubei odonate virus 7]	292.486	7.351		AAC35498.1 replicase [Grapevine rupestris stem pitting-associated virus 1]	244.018	6.62		AMN84861.1 replicative DNA helicase [Faustovirus]	176.584	5.855		ABF74751.2 polyprotein [Foot-and-mouth disease virus - type Asia 1]	258.736	5.868
AGE55694.1 Chlorovirus glycoprotein repeat domain-containing protein [Acanthocystis turfacea Chlorella virus MN0810.1]	131.115	11.477		AIX27615.1 hypothetical protein Syn7803US13_255 [Synechococcus phage ACG-2014f]	426.928	4.965		QDP57167.1 hypothetical protein Unbinned7015contig1001_4 [Prokaryotic dsDNA virus sp.]	126.6	4.749		BAD51414.1 VP4 [Cryphonectria parasitica mycoreovirus-1 (9B21)]	79.8388	6.02		ABQ43550.1 RNA polymerase-associated RAP94 [Tanapox virus]	94.8209	7.029		APG79004.1 hypothetical protein 1 [Changjiang crawfish virus 6]	292.267	6.402		ASJ27584.1 replicase [Grapevine virus T]	243.339	6.751		AMP44007.1 replicative DNA helicase [Faustovirus]	176.584	5.855		AET43339.1 large protein [Bat Paramyxovirus Eid_hel/GH-M74a/GHA/2009]	258.655	7.088
ALH22978.1 DNA topoisomerase II [Chrysochromulina ericina virus]	131.076	11.477		AIX32463.1 hypothetical protein Syn7803US44_263 [Synechococcus phage ACG-2014f]	426.925	4.965		QDP63546.1 hypothetical protein GOVbin4551_38 [Prokaryotic dsDNA virus sp.]	126.542	4.762		ADW08806.1 hypothetical protein [Fusarium graminearum dsRNA mycovirus 2]	79.7331	5.728		ABQ43705.1 RNA polymerase-associated RAP94 [Tanapox virus]	94.7728	6.854		AYN64867.1 RNA-dependent RNA polymerase [Taiyuan leafhopper virus]	292.21	6.465		BAU68560.1 polyprotein 1a [Grapevine leafroll-associated virus 13]	242.6	7.936		AEJ34564.1 hypothetical protein MIMI_R327a [Acanthamoeba polyphaga mimivirus]	176.513	6.173		BAS29593.1 polyprotein [Bovine picornavirus]	258.526	6.402
AET73402.1 hypothetical protein EMVG_00116 [Emiliania huxleyi virus PS401]	130.891	11.477		AIX31893.1 hypothetical protein Syn7803US42_265 [Synechococcus phage ACG-2014f]	426.924	4.94		QDP47070.1 putative tip attachment protein J [Prokaryotic dsDNA virus sp.]	126.388	4.38		AHH25154.1 coat protein [Ustilaginoidea virens RNA virus 3]	79.7052	5.817		CAC21313.1 75L protein [Yaba-like disease virus]	94.7718	6.854		APG78031.1 hypothetical protein 1 [Hubei picorna-like virus 56]	291.923	6.883		AUW36419.1 RNA-dependent RNA polymerase [Black currant nucleorhabdovirus 1]	242.51	6.971		QKE50543.1 putative ATP-dependent RNA helicase [Faustovirus]	176.327	5.855		AWB14569.1 polyprotein [Rabovirus D1]	258.303	6.224
AII17213.1 putative DNA repairing ATPase [Aureococcus anophagefferens virus]	130.525	11.477		AIX43039.1 hypothetical protein Syn7803C19_251 [Synechococcus phage ACG-2014f]	426.919	4.952		QDP64033.1 hypothetical protein Tp1100DCM51572_30 [Prokaryotic dsDNA virus sp.]	126.335	4.914		AKD01578.1 putative RNA-dependent RNA polymerase [Rhizoctonia fumigata mycovirus]	79.5637	5.359		CAA27933.1 helicase [Human herpesvirus 3 strain Dumas]	94.3751	7.454		APG76775.1 hypothetical protein 1 [Beihai sea slater virus 2]	291.818	5.779		ABC71319.1 polyprotein [Black raspberry necrosis virus]	242.044	5.664		ALD62120.1 B-family DNA polymerase [Mollivirus sibericum]	176.176	7.98		AHA93365.1 F-UL-36 protein [Chelonid alphaherpesvirus 5]	258.121	5.143
AGE53649.1 Chlorovirus glycoprotein repeat domain-containing protein [Acanthocystis turfacea Chlorella virus GM0701.1]	130.47	11.477		AIX43325.1 hypothetical protein Syn7803C21_260 [Synechococcus phage ACG-2014f]	426.919	4.952		QDP52751.1 hypothetical protein Unbinned838contig1000_2 [Prokaryotic dsDNA virus sp.]	126.308	4.571		AGZ84313.1 putative coat protein [Botryosphaeria dothidea chrysovirus 1]	79.5115	5.537		AAR31652.1 helicase-primase subunit [Human betaherpesvirus 5]	94.0804	5.881		APG79000.1 hypothetical protein [Changjiang picorna-like virus 1]	291.649	5.741		ABV44416.1 polyprotein [Tomato marchitez virus]	241.619	6.059		ADO67393.1 hypothetical protein crov359 [Cafeteria roenbergensis virus BV-PW1]	175.987	4.469		AFY09794.1 large polymerase protein [Menangle virus]	258.024	5.893
AGE53590.1 Chlorovirus glycoprotein repeat domain-containing protein [Acanthocystis turfacea Chlorella virus GM0701.1]	130.419	11.477		AIX41907.1 hypothetical protein Syn7803C14_256 [Synechococcus phage ACG-2014f]	426.912	4.952		QDP47620.1 putative concanavalin A-like lectin/glucanases superfamily protein [Prokaryotic dsDNA virus sp.]	126.087	4.368		AIA22671.1 coat protein [Beauveria bassiana victorivirus NZL/1980]	79.4784	5.842		AAA60927.1 homolog of vaccinia virus CDS B20R; putative [Variola major virus]	93.8018	6.109		AII15817.1 hypothetical protein PmNV_029 [Penaeus monodon nudivirus]	291.206	6.44		ACT79982.1 polyprotein [Tomato chocolate spot virus]	241.582	6.351		ADB04018.1 D6/D11-like helicase [Marseillevirus marseillevirus]	175.47	7.22		AJP33335.1 RNA polymerase [Teviot virus]	257.74	5.614
AGM15632.1 NPH-I transcription termination factor [Phaeocystis globosa virus]	130.366	11.477		AIX41055.1 hypothetical protein Syn7803C10_257 [Synechococcus phage ACG-2014f]	426.909	4.927		QDP66677.1 hypothetical protein Tp132SUR1191571_42 [Prokaryotic dsDNA virus sp.]	125.676	6.249		ALP73430.1 coat protein [Ustilaginoidea virens RNA virus 5]	79.174	5.766		CAA49130.1 B21R [Variola virus]	93.7828	6.059		APG78054.1 hypothetical protein [Wenzhou picorna-like virus 27]	290.874	5.703		AAA50385.1 polymerase [Sonchus yellow net nucleorhabdovirus]	241.538	6.868		AGV01598.1 D6/D11-like helicase [Cannes 8 virus]	175.369	7.102		AFX75110.1 polymerase [Achimota virus 1]	257.727	5.715
AET73995.1 helicase [Phaeocystis globosa virus 14T]	130.366	11.462		AIX44894.1 hypothetical protein Syn7803C29_257 [Synechococcus phage ACG-2014f]	426.9	4.965		CAI44183.1 hypothetical protein [Acidianus rod-shaped virus 1]	125.352	4.927		AYD49681.1 capsid protein [Fusarium asiaticum victorivirus 1]	79.146	5.652		AST09495.1 RAP94 [NY_014 poxvirus]	93.7229	5.677		APG77926.1 hypothetical protein [Beihai picorna-like virus 69]	290.441	6.427		ABV58371.1 replicase [Peach chlorotic mottle virus]	241.521	6.678		AIT54829.1 helicase [Melbournevirus]	175.339	7.102		ATY47694.1 polyprotein [Rabovirus B1]	257.635	6.211
AET73171.1 hypothetical protein PGAG_00282 [Phaeocystis globosa virus 12T]	130.366	11.462		AIX33247.1 hypothetical protein Syn7803US50_263 [Synechococcus phage ACG-2014f]	426.893	4.965		QDP53073.1 putative concanavalin A-like lectin/glucanases superfamily protein [Prokaryotic dsDNA virus sp.]	124.921	4.24		AMB21743.1 RNA-dependent RNA polymerase [Phomopsis longicolla RNA virus 1]	79.1248	8.551		CAB54791.1 D10R protein [Variola minor virus]	93.6977	6.059		AGE00063.1 ORF1a [Nse virus]	290.141	5.97		AYD37624.1 putative polymerase [Papaya cytorhabdovirus]	241.293	7.088		AVK74775.1 RNA polymerase rbp2 [Pandoravirus quercus]	175.309	7.19		AAG45408.1 pol protein [Foot-and-mouth disease virus - type O]	257.63	5.817
AGE57719.1 Chlorovirus glycoprotein repeat domain-containing protein [Acanthocystis turfacea Chlorella virus NTS-1]	130.323	11.462		AIX43898.1 hypothetical protein Syn7803C24_259 [Synechococcus phage ACG-2014f]	426.865	4.978		QDP57215.1 putative concanavalin A-like lectin/glucanases superfamily protein [Prokaryotic dsDNA virus sp.]	124.62	4.507		ANC52162.1 P4 [Sclerotinia sclerotiorum mycoreovirus 4]	78.9274	5.868		CAA49028.1 I4L [Variola virus]	93.6611	5.817		APG76749.1 hypothetical protein [Beihai picorna-like virus 16]	289.64	6.693		AQT41504.1 polyprotein [Peach rosette mosaic virus]	241.269	7.176		QJX72720.1 early transcription factor 70 kDa subunit [Faustovirus]	175.306	6.135		ADI80715.1 RNA polymerase [Tuhoko virus 1]	257.482	5.817
AUF82698.1 DNA-directed RNA polymerase II subunit Rpb2 [Tetraselmis virus 1]	130.293	11.462		ANH49087.1 hypothetical protein [Ruegeria phage 45A6]	423.755	4.902		QDP56874.1 hypothetical protein Unbinned3849contig1000_6 [Prokaryotic dsDNA virus sp.]	124.341	8.58		ATS94399.1 RNA-dependent RNA polymerase [Erysiphe necator mitovirus 2]	78.8771	8.697		AAA60835.1 homolog of vaccinia virus CDS H4L (transcription factor RAP94); putative [Variola major virus]	93.6611	5.817		APG77518.1 hypothetical protein 1 [Hubei picorna-like virus 76]	289.545	6.634		BAA03639.1 241k polyprotein [Apple stem grooving virus]	241.242	7.41		QJX73217.1 early transcription factor 70 kDa subunit [Faustovirus]	175.292	6.135		AHX24375.1 polyprotein [Atlantic salmon calicivirus]	257.35	5.931
ABT15820.1 hypothetical protein FR483_N535L [Paramecium bursaria Chlorella virus FR483]	130.19	11.462		QAU04184.1 hypothetical protein [Vibrio phage 2 TSL-2019]	420.934	4.19		QDP49398.1 hypothetical protein Tp164SUR323001_20 [Prokaryotic dsDNA virus sp.]	124.189	4.482		CCD33022.1 hypothetical protein [Aspergillus foetidus dsRNA mycovirus]	78.8527	5.169		CAA27920.1 envelope glycoprotein gH [Human herpesvirus 3 strain Dumas]	93.6516	5.855		AGL73189.1 ORF2 [Karang Sari virus]	289.49	6.722		AHU86525.1 Polyprotein [Tomato necrotic dwarf virus]	241.171	6.237		QJX73724.1 early transcription factor 70 kDa subunit [Faustovirus]	175.292	6.135		AFO66759.1 polyprotein [Encephalomyocarditis virus type 2]	257.143	6.046
AGE54683.1 Chlorovirus glycoprotein repeat domain-containing protein [Paramecium bursaria Chlorella virus KS1B]	130.181	11.462		QMP87027.1 structural protein [Flavobacterium phage vB_Fsp_elemo13-5B]	420.635	5.741		AYV86640.1 sensory box sensor histidine kinase/response regulator [Sylvanvirus sp.]	124.1	6.561		AYO97572.1 putative RNA-dependent RNA polymerase [Bipolaris maydis partitivirus 2]	78.8221	6.415		CAB54687.1 J4L protein [Variola minor virus]	93.6011	5.817		APG78561.1 hypothetical protein [Wenzhou picorna-like virus 3]	289.355	6.478		ABD38934.1 polyprotein [Tomato torrado virus]	240.976	6.135		QJX71707.1 putative ATP-dependent RNA helicase [Faustovirus]	175.261	6.135		ACJ66650.1 polyprotein [Rabbit calicivirus Australia 1 MIC-07]	257.125	6.478
APC25690.1 Superfamily II helicase [Only Syngen Nebraska virus 5]	130.176	11.462		AYP69319.1 RNA polymerase [Klebsiella phage Pylas]	419.905	5.245		QDP51019.1 hypothetical protein Unbinned6004contig1002_5 [Prokaryotic dsDNA virus sp.]	124.009	4.342		BAN51774.1 putative capsid protein [Rosellinia necatrix victorivirus 1]	78.7027	5.703		CAA58408.1 RR1 [Human betaherpesvirus 6A]	93.3526	6.427		APG78870.1 hypothetical protein 1 [Beihai picorna-like virus 113]	289.2	7.702		AAW88343.1 replicase-associated polyprotein [Citrus sudden death-associated virus]	240.483	7.395		QJX72225.1 putative ATP-dependent RNA helicase [Faustovirus]	175.261	6.135		AAA47285.1 potential RNA-dependent RNA polymerase [Rabbit hemorrhagic disease virus-FRG]	257.068	6.693
AGE55696.1 Chlorovirus glycoprotein repeat domain-containing protein [Acanthocystis turfacea Chlorella virus MN0810.1]	130.045	11.462		AGR46410.1 hypothetical protein LKA5_059.1 [Pseudomonas phage LKA5]	419.568	5.957		AGF91188.1 hypothetical protein HAPG_00002 [Halorubrum phage GNf2]	124	3.923		BAC07518.1 PX [Mycoreovirus 3]	78.6911	5.741		CAA58369.1 helicase [Human betaherpesvirus 6A]	93.2868	5.385		APG77419.1 hypothetical protein 1 [Wuhan spider virus 5]	288.733	5.995		CAQ86912.3 replication-associated polyprotein [Fig fleck-associated virus]	240.264	8.156		QJX74230.1 hypothetical protein F-E9_477 [Faustovirus]	175.261	6.135		AAK57096.1 T48 [Tupaiid betaherpesvirus 1]	256.992	6.854
AHA55272.1 hypothetical protein, partial [Emiliania huxleyi virus 156]	130.003	11.462		AOV60446.1 baseplate wedge initiator [Synechococcus phage S-CAM9]	419.236	4.952		QDP49591.1 hypothetical protein GOVbin1230_43 [Prokaryotic dsDNA virus sp.]	123.953	5.753		AIT56393.1 coat protein [Ustilaginoidea virens RNA virus L]	78.5351	6.135		CAA58373.1 glycoprotein B [Human betaherpesvirus 6A]	93.2385	5.664		AUG33462.1 ORF1 [Dianke virus]	288.547	6.249		YP_009825050.1 RNA-dependent RNA polymerase [Bird's-foot trefoil nucleorhabdovirus]	240.126	6.795		AVL95200.1 collagen-like protein [Moumouvirus australiensis]	175.246	4.774		AKH39840.1 RNA-dependent RNA polymerase [Okahandja mammarenavirus]	256.762	5.804
AGE56026.1 Chlorovirus glycoprotein repeat domain-containing protein [Acanthocystis turfacea Chlorella virus MO0605SPH]	129.874	11.447		AOV60675.1 baseplate wedge initiator [Synechococcus phage S-CAM9]	419.192	4.952		AOG61587.1 coiled-coil structural protein [Sulfolobus islandicus rudivirus 3]	123.913	5.334		CCC42234.1 coat protein [Beauveria bassiana victorivirus 1]	78.399	5.944		AAC40753.1 U39 [Human betaherpesvirus 7]	93.1483	6.033		AGE00055.1 ORF1a [Hana virus]	288.283	6.287		BAM36035.2 RNA-dependent RNA polymerase [Persimmon virus A]	239.748	7.366		AEA07097.1 putative D6/D11-like helicase [Lausannevirus]	174.006	7.761		AJO67756.1 replicase polyprotein 1a [Chinook salmon bafinivirus]	256.723	6.224
AGE57023.1 Chlorovirus glycoprotein repeat domain-containing protein [Acanthocystis turfacea Chlorella virus NE-JV-3]	129.874	11.447		AOV60219.1 baseplate wedge initiator [Synechococcus phage S-CAM9]	419.192	4.952		CAC87313.1 hypothetical protein [Sulfolobus islandicus rod-shaped virus 2]	123.802	5.27		AAB02145.1 capsid [Saccharomyces cerevisiae virus L-BC (La)]	78.3161	5.054		AAC40742.1 U28 [Human betaherpesvirus 7]	93.0698	6.59		AEK87148.1 pp1a polyprotein [Nam Dinh virus]	288.256	6.478		ALT45950.1 polyprotein [Currant latent virus]	239.711	6.186		ALH06919.1 putative D6/D11-like helicase [Port-miou virus]	173.987	7.732		AAM82288.1 RNA polymerase [Tioman virus]	256.686	5.715
AGE60147.1 Chlorovirus glycoprotein repeat domain-containing protein [Acanthocystis turfacea Chlorella virus WI0606]	129.842	11.447		ASZ72162.1 hypothetical protein vBPaePE220_00022 [Pseudomonas phage vB_PaeP_E220]	418.117	6.059		QDP52158.1 hypothetical protein Unbinned3138contig1002_36 [Prokaryotic dsDNA virus sp.]	123.69	4.279		AAC98734.1 putative RNA dependent RNA polymerase [Fusarium poae virus 1]	78.3152	6.62		AAC40791.1 U77 [Human betaherpesvirus 7]	92.8835	5.397		APG77811.1 hypothetical protein [Wenling toga-like virus]	288.201	7.278		ANR76370.1 putative 239.6 kDa polyprotein [Yacon virus A]	239.627	6.62		AQQ73689.1 putative D6/D11-like helicase [Kurlavirus BKC-1]	173.866	7.673		AET43305.1 large protein [Bat Paramyxovirus Epo_spe/AR1/DRC/2009]	256.656	5.881
ABT16626.1 hypothetical protein ATCV1_Z492L [Acanthocystis turfacea chlorella virus 1]	129.829	11.447		AIX15127.1 structural protein [Synechococcus phage ACG-2014a]	417.537	4.291		CAG38849.1 hypothetical protein [Sulfolobus islandicus rudivirus 1 variant XX]	123.609	5.283		ATS94400.1 RNA-dependent RNA polymerase [Erysiphe necator mitovirus 3]	78.2664	8.317		CAA27894.1 unnamed protein product [Human herpesvirus 3 strain Dumas]	91.8304	4.329		APG78957.1 hypothetical protein [Beihai picorna-like virus 122]	288.175	5.881		AKH61406.1 RNA-dependent RNA polymerase [Datura yellow vein nucleorhabdovirus]	239.57	7.015		AQM73195.1 helicase [Noumeavirus]	173.824	7.629		AFX75118.1 polymerase [Achimota virus 2]	256.496	5.804
AUF82458.1 hypothetical protein TetV_366 [Tetraselmis virus 1]	129.629	11.447		ACL81406.1 N4 v-RNAP-like protein [Sulfitobacter phage EE36phi1]	416.371	4.902		CAC93985.1 hypothetical protein [Sulfolobus islandicus rod-shaped virus 1]	123.572	5.359		CCD33023.1 coat protein [Aspergillus foetidus slow virus 1]	78.2258	5.575		AAR31691.1 tegument protein IRS1 [Human betaherpesvirus 5]	91.1904	7.732		AEH26444.1 replicase polyprotein 1a [Cavally virus]	287.98	6.839		AQY17505.1 L protein [Tomato yellow mottle-associated virus]	239.1	7.234		QJX74102.1 hypothetical protein F-E9_348 [Faustovirus]	173.553	7.395		CAA45569.1 Large protein [Simian rubulavirus]	256.432	5.957
AGE49482.1 Chlorovirus glycoprotein repeat domain-containing protein [Acanthocystis turfacea Chlorella virus Can0610SP]	129.62	11.447		CBX87992.1 N4 vRNAP-like protein [Roseovarius Plymouth podovirus 1]	413.502	4.787		QDP54448.1 hypothetical protein GOVbin7581_30 [Prokaryotic dsDNA virus sp.]	123.407	4.431		ALD89131.1 RNA-dependent RNA polymerase, partial [Rhizoctonia solani ourmia-like virus 1]	78.2161	8.873		AQX36241.1 large T antigen [LI polyomavirus]	90.9495	6.912		APG76712.1 hypothetical protein 1 [Beihai shrimp virus 1]	287.005	5.461		AAF91435.1 RNA-dependent RNA polymerase [Beet soil-borne mosaic virus]	238.536	6.16		EJN40906.1 hypothetical protein lvs_R402 [Acanthamoeba polyphaga lentillevirus]	173.53	6.517		AAV54107.1 polymerase RDRP [Mopeia virus AN20410]	256.353	5.741
AII17197.1 putative topoisomerase type IIA [Aureococcus anophagefferens virus]	129.429	11.447		AGH56494.1 hypothetical protein CPTG_00203, partial [Cyanophage Syn2]	413.043	4.342		QDP63668.1 hypothetical protein Unbinned3987contig1001_44 [Prokaryotic dsDNA virus sp.]	123.385	4.457		AMQ67415.1 RNA-dependent RNA polymerase [Cronartium ribicola mitovirus 2]	78.1652	8.712		AAC40787.1 U73 [Human betaherpesvirus 7]	90.8913	8.068		APG77973.1 hypothetical protein [Hubei picorna-like virus 32]	286.313	5.982		BAX36552.1 RNA-dependent RNA polymerase [Melon yellowing-associated virus]	238.323	6.211		ATZ80494.1 ankyrin repeat domain-containing protein [Bodo saltans virus]	173.479	5.563		ACC94300.1 L protein [Latino mammarenavirus]	256.323	6.046
AGE55938.1 helicase [Acanthocystis turfacea Chlorella virus MO0605SPH]	129.192	11.447		QBQ72230.1 DarB-like antirestriction protein [Serratia phage Parlo]	413.009	5.944		AGN33810.1 hypothetical protein HALG_00022 [Halorubrum phage CGphi46]	122.847	4.164		AIP92360.1 coat protein [Botryosphaeria dothidea victorivirus 1]	78.0631	5.512		AAF82559.1 putative capsid protein [Torque teno virus 7]	90.8448	10.101		AHV78360.1 ORF 1a [Casuarina virus]	285.737	6.338		AAS18575.1 RNA dependent RNA polymerase [Sweet potato chlorotic fleck virus]	237.836	6.795		QJX71578.1 DNA polymerase beta [Faustovirus]	173.471	7.395		AAP44550.2 L protein [Oliveros mammarenavirus]	256.25	5.766
AGE57129.1 hypothetical protein ATCVNEJV3_921L [Acanthocystis turfacea Chlorella virus NE-JV-3]	129.186	11.447		QIQ65750.1 structural protein [Pseudomonas phage Epa33]	412.585	5.995		AZI75925.1 hypothetical protein SBRV1_gp36 [Sulfolobales Beppu rod-shaped virus 1]	122.785	5.029		ALD89138.1 RNA-dependent RNA polymerase [Sclerotinia sclerotiorum ourmia-like virus 1]	77.7623	8.507		AST09503.1 NTPase DNA primase [NY_014 poxvirus]	90.8372	6.046		APG76701.1 hypothetical protein [Wenzhou channeled applesnail virus 3]	285.726	6.148		AKD44217.1 polymerase protein [Alfalfa dwarf virus]	237.767	7.073		QJX73088.1 DNA polymerase beta [Faustovirus]	173.47	7.424		ALE14779.1 ORF64 [Felis catus gammaherpesvirus 1]	256.249	6.135
AGE54592.1 helicase [Paramecium bursaria Chlorella virus KS1B]	128.944	11.447		QMP85251.1 structural protein [Flavobacterium phage vB_Fsp_elemo6-3D]	412.51	6.033		QDP46515.1 hypothetical protein GOVbin4342_40 [Prokaryotic dsDNA virus sp.]	122.429	4.418		BAV56292.1 RNA-dependent RNA polymerase [Fusarium poae mitovirus 4]	77.7442	8.434		CAB54695.1 F5R protein [Variola minor virus]	90.4736	6.122		APG78508.1 hypothetical protein [Wenzhou picorna-like virus 39]	284.425	6.62		AEK48983.1 polyprotein [Beet soil-borne mosaic virus]	237.717	5.995		QJX73595.1 DNA polymerase beta [Faustovirus]	173.47	7.424		AAV54103.1 polymerase RDRP [Mopeia Lassa virus reassortant 29]	256.204	5.741
AGE60058.1 helicase [Acanthocystis turfacea Chlorella virus WI0606]	128.758	11.447		QMP85876.1 structural protein [Flavobacterium phage vB_Fsp_elemo10-9A]	412.503	5.97		QDP67369.1 hypothetical protein Tp1124SUR272871_49 [Prokaryotic dsDNA virus sp.]	122.41	5.207		AAA61829.1 ORF; putative [Atkinsonella hypoxylon virus]	77.6498	7.307		CAA49036.1 F5R [Variola virus]	90.4707	6.287		APG78013.1 hypothetical protein [Beihai sesarmid crab virus 2]	284.045	5.652		BAA12339.1 237k protein [Beet necrotic yellow vein virus]	237.518	6.008		ADO67532.1 hypothetical protein crov498 [Cafeteria roenbergensis virus BV-PW1]	173.25	6.737		AKO90683.1 large polymerase subunit [Caprine parainfluenza virus 3]	256.15	5.906
AGE58870.1 Chlorovirus glycoprotein repeat domain-containing protein [Paramecium bursaria Chlorella virus NYs1]	128.69	11.447		QMP85163.1 structural protein [Flavobacterium phage vB_Fsp_elemo2-5C]	412.503	5.97		QDI74005.1 IgA FC receptor [Nitrosopumilus spindle-shaped virus]	122.27	8.843		CAG77599.1 hypothetical protein [Amasya cherry disease associated chrysovirus]	77.4733	6.402		AAA60843.1 homolog of vaccinia virus CDS D5R; putative [Variola major virus]	90.4707	6.287		AGE00061.1 ORF1a [Meno virus]	283.832	6.071		ABV56129.1 L protein [Lettuce yellow mottle virus]	237.22	7.263		QJX72591.1 DNA polymerase beta [Faustovirus]	173.212	7.468		ALL35265.1 polyprotein [Shrew hepatovirus KS121232Sorara2012]	256.084	6.465
AGE55053.1 Chlorovirus glycoprotein repeat domain-containing protein [Paramecium bursaria Chlorella virus MA-1D]	128.69	11.447		QMP87968.1 structural protein [Flavobacterium phage vB_Fsp_elemo2-5F]	412.503	5.97		ARQ96388.1 hypothetical protein [Sulfolobus islandicus rod-shaped virus 9]	122.195	4.902		CAH03667.1 hypothetical protein [Amasya cherry disease associated chrysovirus]	77.3833	6.868		AST09406.1 ankyrin-repeat protein [NY_014 poxvirus]	90.2133	5.525		APG78687.1 RNA-dependent RNA polymerase [Hubei coleoptera virus 3]	283.569	6.237		CAI30426.1 RNA-dependent RNA polymerase [Lettuce necrotic yellows virus]	236.583	7.059		QJX72097.1 DNA polymerase beta [Faustovirus]	173.209	7.439		APM87483.1 polyprotein [Livupivirus A]	256.014	5.664
AGE59379.1 helicase [Acanthocystis turfacea Chlorella virus OR0704.3]	128.653	11.447		QMP89479.1 structural protein [Flavobacterium phage vB_Fsp_elemo8-1A]	412.503	5.97		ARQ96448.1 hypothetical protein [Sulfolobus islandicus rod-shaped virus 8]	122.192	4.876		AGZ84315.1 hypothetical protein [Botryosphaeria dothidea chrysovirus 1]	77.1406	7.512		CAC21321.1 83R protein [Yaba-like disease virus]	90.1379	7.015		APG78878.1 hypothetical protein 1 [Beihai picorna-like virus 112]	282.496	6.839		ARS22495.1 putative L protein [Maize associated rhabdovirus]	236.578	7.073		ATZ80223.1 putative kinesin motor protein [Bodo saltans virus]	173.201	6.678		AAM00697.1 large tegument protein [Panine betaherpesvirus 2]	255.992	5.893
AGE56929.1 helicase [Acanthocystis turfacea Chlorella virus NE-JV-3]	128.643	11.447		QMP85430.1 structural protein [Flavobacterium phage vB_Fsp_elemo8-9C]	412.503	5.97		QDP50094.1 hypothetical protein Unbinned3459contig1000_104 [Prokaryotic dsDNA virus sp.]	122.151	4.329		AGG68770.1 capsid [Scheffersomyces segobiensis virus L]	77.1132	5.283		ABQ43558.1 NTPase [Tanapox virus]	90.1379	7.015		APG77925.1 hypothetical protein [Beihai picorna-like virus 68]	282.431	6.071		AYE54584.1 replicase polyprotein [Salvia divinorum RNA virus 1]	236.414	5.779		AVK75908.1 RNA polymerase rbp2 [Pandoravirus neocaledonia]	173.12	6.109		ADD39006.1 large polymerase protein [Avian avulavirus 5]	255.937	6.707
AGE58489.1 Chlorovirus glycoprotein repeat domain-containing protein [Paramecium bursaria Chlorella virus NY-2B]	128.619	11.447		QMP88914.1 structural protein [Flavobacterium phage vB_Fsp_elemo6-5A]	412.46	6.109		ARQ96551.1 hypothetical protein [Sulfolobus islandicus rod-shaped virus 4]	121.988	4.991		ARE59231.1 hypothetical protein [Botryosphaeria dothidea chrysovirus 1]	77.0964	6.942		ABQ43713.1 NTPase [Tanapox virus]	90.1379	7.015		AGX32057.1 RNA-dependent RNA polymerase [Tai virus]	281.752	6.427		ABU94739.2 replication-associated protein [Rice stripe necrosis virus]	236.249	5.741		QJX73858.1 hypothetical protein F-E9_85 [Faustovirus]	172.575	6.351		CAA93445.1 orf1 [European brown hare syndrome virus]	255.925	6.561
AAC96728.2 hypothetical protein [Paramecium bursaria Chlorella virus 1]	128.448	11.447		AGC34669.1 structural protein [Pseudomonas virus H66]	411.293	6.046		QDI73957.1 IgA FC receptor [Nitrosopumilus spindle-shaped virus]	121.904	8.858		BAT62481.1 capsid protein [Red clover powdery mildew-associated totivirus 3]	76.9531	5.397		CAA58365.1 origin-binding protein [Human betaherpesvirus 6A]	89.7172	7.176		AGX32058.1 RNA-dependent RNA polymerase [Kibale virus]	281.641	6.02		AVN98095.1 replicase [Chrysanthemum virus R]	236.135	6.898		QJX71044.1 hypothetical protein F-liban_296 [Faustovirus]	172.498	7.6		AAX99344.1 RNA-dependent RNA polymerase [Bear Canyon mammarenavirus]	255.78	6.059
AGE55695.1 Chlorovirus glycoprotein repeat domain-containing protein [Acanthocystis turfacea Chlorella virus MN0810.1]	128.443	11.433		QBI82619.1 hypothetical protein [Pseudomonas phage vB_Pae_BR228a]	410.649	6.071		QDI73909.1 IgA FC receptor [Nitrosopumilus spindle-shaped virus]	121.874	8.858		AAP86639.1 putative RNA-dependent RNA polymerase [Ceratocystis polonica partitivirus]	76.9202	7.614		AAC40774.1 U58 [Human betaherpesvirus 7]	89.4829	8.448		AJG39054.1 polymerase [Shayang Fly Virus 1]	281.38	6.351		CAM35753.2 polyprotein [Chrysanthemum virus B]	236.076	6.148		AMN83240.1 hypothetical protein E24_00320 [Faustovirus]	172.426	7.6		AAF28259.1 large polymerase subunit L [Bovine respirovirus 3]	255.766	5.728
AGE55305.1 helicase [Paramecium bursaria Chlorella virus MA-1E]	128.327	11.433		QBI82691.1 hypothetical protein [Pseudomonas phage vB_Pae_BR197a]	410.649	6.071		ARQ96711.1 hypothetical protein [Sulfolobus islandicus rod-shaped virus 11]	121.851	4.991		AAP79988.1 putative RNA-dependent RNA polymerase [Ceratocystis polonica partitivirus]	76.8592	7.556		AFV53442.1 ORF1a [Astrovirus MLB3]	89.2379	6.338		APG77657.1 RdRp [Hubei virga-like virus 15]	281.102	6.351		ADE61677.1 polymerase protein [Cacao swollen shoot Togo A virus]	235.864	7.556		AMN84221.1 hypothetical protein D5a_00317 [Faustovirus]	172.426	7.6		AGC69961.1 polyprotein [Boone cardiovirus 1]	255.643	5.817
AEO97975.1 DNA-directed RNA polymerase subunit B [Emiliania huxleyi virus 84]	128.316	11.433		QBI82732.1 hypothetical protein [Pseudomonas phage vB_Pae_BR208a]	410.649	6.071		ARQ96500.1 hypothetical protein [Sulfolobus islandicus rod-shaped virus 10]	121.758	4.927		AAU26069.1 RNA-dependent RNA polymerase [Ceratocystis resinifera virus 1]	76.8223	7.629		AER41412.1 putative serine protease [Astrovirus MLB2]	88.8835	6.664		APG77552.1 RdRp [Beihai sea slater virus 4]	280.708	6.389		APR74654.1 L protein [Rice stripe mosaic virus]	235.817	6.868		AMN85209.1 hypothetical protein E23_00319 [Faustovirus]	172.426	7.6		AIK25571.1 polymerase [Gairo mammarenavirus]	255.602	5.855
AEP15111.1 DNA-directed RNA polymerase subunit B [Emiliania huxleyi virus 88]	128.305	11.433		QBI82881.1 hypothetical protein [Pseudomonas phage vB_Pae_BR319b]	410.649	6.071		QDP46229.1 hypothetical protein Tp1125SUR00d2C35834131_45, partial [Prokaryotic dsDNA virus sp.]	121.738	5.156		AFH09411.1 capsid protein [Xanthophyllomyces dendrorhous virus L1A]	76.6524	5.512		ACI62173.1 ORF1a [Astrovirus MLB1]	88.7334	6.402		APG77775.1 RdRp [Wuhan insect virus 9]	279.268	6.517		AWB13379.1 polyprotein [Alfalfa virus F]	235.719	6.825		AIB52014.1 DNA polymerase [Faustovirus]	172.426	7.6		ABQ23938.1 RNA polymerase [Mapuera rubulavirus]	255.592	5.753
AGE51522.1 helicase [Paramecium bursaria Chlorella virus CviKI]	128.301	11.433		QBI82945.1 hypothetical protein [Pseudomonas phage vB_Pae_BR320a]	410.649	6.071		QDP50758.1 putative tail fiber protein [Prokaryotic dsDNA virus sp.]	121.731	4.253		BAD98238.1 putative coat protein [Rosellinia necatrix partitivirus 1-W8]	76.6129	6.415		CAA58350.2 U58 [Human betaherpesvirus 6A]	88.7147	8.595		APG77668.1 hypothetical protein [Hubei Wuhan insect virus 9]	279.234	6.561		CCA64538.1 polyprotein 1 [Cherry leaf roll virus]	235.657	7.614		AMN83368.1 replicative DNA helicase [Faustovirus]	172.393	6.122		ADD63340.1 L [Merino Walk mammarenavirus]	255.563	6.071
AET98144.1 RNA polymerase II [Emiliania huxleyi virus 201]	128.283	11.433		QBI82986.1 hypothetical protein [Pseudomonas phage vB_Pae_BR326a]	410.649	6.071		QDP47464.1 hypothetical protein GOVbin2371_49 [Prokaryotic dsDNA virus sp.]	121.724	4.457		QDH44657.1 hypothetical protein [Fusarium redolens polymycovirus 1]	76.5218	5.779		BAB79310.1 unnamed protein product [Torque teno virus 27]	88.001	9.911		APG78384.1 hypothetical protein 1 [Hubei picorna-like virus 69]	279.004	6.198		AOX24075.1 ORF1 polyprotein [Grapevine asteroid mosaic associated virus]	235.4	7.19		AMN84352.1 replicative DNA helicase [Faustovirus]	172.393	6.122		AFN06859.1 L protein [Avian avulavirus 11]	255.398	6.249
AEO98347.1 DNA-directed RNA polymerase subunit B [Emiliania huxleyi virus 203]	128.283	11.433		QBI83072.1 hypothetical protein [Pseudomonas phage vB_Pae_BR150a]	410.649	6.071		QDP66086.1 hypothetical protein GOVbin3661_2 [Prokaryotic dsDNA virus sp.]	121.532	5.219		AXP19676.1 hypothetical protein [Colletotrichum fructicola chrysovirus 1]	76.4907	5.029		AIE45876.1 ORF2 [Human astrovirus BF34]	87.8165	7.951		ALN66287.1 DNA polymerase [White spot syndrome virus]	277.156	6.634		ATS17313.1 RNA-dependent RNA polymerase [Cabbage cytorhabdovirus 1]	235.191	7.614		AMN85338.1 replicative DNA helicase [Faustovirus]	172.393	6.122		AZK31330.1 polymerase [Alston virus]	255.38	5.855
AEP15452.1 DNA-directed RNA polymerase subunit B [Emiliania huxleyi virus 207]	128.283	11.418		QBI83113.1 hypothetical protein [Pseudomonas phage vB_Pae_BR181a]	410.649	6.071		QDP47974.1 putative chaperone of endosialidase [Prokaryotic dsDNA virus sp.]	121.351	4.113		AAF40300.1 putative capsid protein [Rhizoctonia solani virus 717]	76.4202	6.071		CAB54658.1 L4L protein [Variola minor virus]	87.8082	7.337		AXV43877.1 hypothetical protein 4 [Yongsan picorna-like virus 3]	276.959	6.707		AGY34703.1 polyprotein 1 [Mulberry mosaic leaf roll associated virus]	235.097	6.751		QJX71847.1 ribonucleoside-diphosphate reductase large subunit [Faustovirus]	172.159	6.249		AVM87448.1 polyprotein [Hainan gekko similignum picornavirus]	255.335	5.537
AEP16087.1 DNA-directed RNA polymerase subunit B [Emiliania huxleyi virus 208]	128.283	11.418		QBI82372.1 hypothetical protein [Pseudomonas phage vB_Pae_CF24a]	410.649	6.071		QDP53536.1 putative tail tape measure protein [Prokaryotic dsDNA virus sp.]	121.192	4.482		AEX91879.1 RNA-dependent RNA polymerases [Sclerotinia sclerotiorum mitovirus 2]	76.3052	8.741		BAB79358.1 unnamed protein product [Torque teno virus 10]	87.7657	9.677		APG78560.1 hypothetical protein [Wenzhou picorna-like virus 24]	276.728	5.588		QAB45076.1 RNA-dependent RNA polymerase [Alfalfa associated nucleorhabdovirus]	234.786	6.927		AMN83842.1 class Ia ribonucleotide reductase alpha subunit [Faustovirus]	172.06	6.186		DAA06049.1 TPA_inf: RNA polymerase [Porcine rubulavirus]	255.27	6.008
AET73578.1 RNA polymerase II [Emiliania huxleyi virus PS401]	128.283	11.418		QBI82501.1 hypothetical protein [Pseudomonas phage vB_Pae_CF69a]	410.649	6.071		QDP63584.1 hypothetical protein Unbinned7358contig1000_23 [Prokaryotic dsDNA virus sp.]	121.048	4.418		BAT62475.1 capsid protein [Red clover powdery mildew-associated totivirus 1]	76.2764	5.55		CAA48999.1 K4L [Variola virus]	87.7611	7.015		APG77621.1 RdRp [Hubei virga-like virus 18]	276.386	6.678		ATN96443.1 L protein [Maize yellow striate virus]	234.733	7.395		AMN84493.1 class Ia ribonucleotide reductase alpha subunit [Faustovirus]	172.06	6.186		ABC71139.1 L protein [Mobala mammarenavirus]	255.25	5.753
CAI65861.1 putative DNA-directed RNA polymerase II subunit [Emiliania huxleyi virus 86]	128.27	11.418		QBI82564.1 hypothetical protein [Pseudomonas phage vB_Pae_CF126a]	410.649	6.071		QDP51372.1 putative exonuclease subunit 1 [Prokaryotic dsDNA virus sp.]	120.988	5.741		AFH09413.1 capsid protein [Xanthophyllomyces dendrorhous virus L1B]	76.2165	5.41		AAA60806.1 homolog of vaccinia virus CDS I4L (ribonucleotide reductase, large subunit); putative [Variola major virus]	87.7611	7.015		APG77651.1 hypothetical protein [Hubei virga-like virus 21]	276.176	6.766		ALU34427.1 RNA-dependent RNA polymerase [Colocasia bobone disease-associated virus]	234.708	7.688		AMP44365.1 ribonucleotidereductase of class Ia alpha subunit [Faustovirus]	172.06	6.186		AWM11453.1 RNA-dependent RNA polymerase [Lijiang virus]	255.216	6.084
AHA56063.1 putative DNA-directed RNA polymerase II subunit [Emiliania huxleyi virus 164]	128.27	11.418		QMP85431.1 structural protein [Flavobacterium phage vB_Fsp_elemo1-5B]	409.391	5.931		QDP68212.1 putative tail fiber protein [Prokaryotic dsDNA virus sp.]	120.84	4.838		ADQ54105.1 capsid protein [Tuber aestivum virus 1]	76.2149	5.105		ADF56025.1 polymerase subunit PB2 [Dhori thogotovirus]	87.3301	8.492		APG78798.1 RNA-dependent RNA polymerase [Hubei myriapoda virus 8]	275.69	6.532		AJP67524.1 L protein [Barley yellow striate mosaic cytorhabdovirus]	234.435	7.644		QKU35081.1 B-family DNA polymerase [Tupanvirus soda lake]	171.998	8.185		AHE76152.1 RNA-dependent RNA polymerase [Loei River mammarenavirus]	255.173	5.931
AHA55057.1 putative DNA-directed RNA polymerase II subunit [Emiliania huxleyi virus 145]	128.27	11.418		QMP86325.1 structural protein [Flavobacterium phage vB_Fsp_elemo12-1B]	409.391	5.931		AGM11269.1 hypothetical protein HHTV1_13 [Halovirus HHTV-1]	120.689	3.91		AAA50506.1 major coat protein [Saccharomyces cerevisiae virus L-A]	75.9943	5.296		CAA27913.1 terminase subunit [Human herpesvirus 3 strain Dumas]	86.9724	5.588		APG78898.1 hypothetical protein [Beihai picorna-like virus 50]	275.613	5.397		AKI28604.1 polyprotein [Areca palm velarivirus 1]	234.17	7.571		AIB52142.1 putative ATP-dependent RNA helicase L377 [Faustovirus]	171.959	6.173		ACJ24976.1 polymerase [Morogoro mammarenavirus]	255.097	5.817
AGE53780.1 Chlorovirus glycoprotein repeat domain-containing protein [Paramecium bursaria Chlorella virus IL-3A]	128.193	11.418		QMP86684.1 structural protein [Flavobacterium phage vB_Fsp_elemo13-1E]	409.391	5.931		QDP55127.1 hypothetical protein GOVbin7015_3 [Prokaryotic dsDNA virus sp.]	120.509	4.863		APG32846.1 major coat protein [Saccharomyces kudriavzevii virus L-A1]	75.9433	5.27		CAA27902.1 ribonucleotide reductase (large subunit) [Human herpesvirus 3 strain Dumas]	86.8276	6.402		APG79261.1 RNA-dependent RNA polymerase [Hubei lepidoptera virus 1]	275.427	5.804		CBL43395.1 polyprotein segment 1 [Grapevine Bulgarian latent virus]	233.834	7.234		EJN40953.1 hypothetical protein lvs_R450 [Acanthamoeba polyphaga lentillevirus]	171.841	4.876		AHY39267.1 polyprotein [Goose calicivirus]	255.056	6.109
AGE52542.1 helicase [Paramecium bursaria Chlorella virus CvsA1]	127.995	11.418		QMP88116.1 structural protein [Flavobacterium phage vB_Fsp_elemo2-9A]	409.391	5.931		QDP63331.1 putative exonuclease subunit 1 [Prokaryotic dsDNA virus sp.]	120.492	5.118		AXE72938.1 protease [Aspergillus fumigatus polymycovirus 1]	75.7217	5.27		CAA27937.1 portal protein [Human herpesvirus 3 strain Dumas]	86.7802	7.322		APG76043.1 hypothetical protein [Hubei toti-like virus 5]	275.306	6.287		AQV11969.1 polyprotein [Grapevine rupestris vein feathering virus]	233.753	7.278		QJX71169.1 hypothetical protein F-liban_421 [Faustovirus]	171.481	6.364		AGR39549.1 RNA polymerase [Porcine respirovirus 1]	254.995	6.097
AGE53896.1 helicase [Paramecium bursaria Chlorella virus IL-3A]	127.983	11.418		QMP88384.1 structural protein [Flavobacterium phage vB_Fsp_elemo3-9B]	409.391	5.931		ALG97125.1 putative Exonuclease SbcC [Sulfolobales virus YNP1]	120.428	5.588		AVZ65984.1 hypothetical protein [Penicillium digitatum polymycoviruses 1]	75.6256	5.385		AST09466.1 ribonucleotide reductase large subunit [NY_014 poxvirus]	86.6985	7.015		APG77431.1 hypothetical protein 1 [Hubei picorna-like virus 71]	275.061	6.148		AAL36026.1 polyprotein [Blackcurrant reversion virus]	233.298	7.307		AVK76970.1 RNA polymerase rbp2 [Pandoravirus macleodensis]	171.47	6.046		AAX99352.1 RNA-dependent RNA polymerase [Whitewater Arroyo mammarenavirus]	254.917	6.02
AGE57324.1 helicase [Paramecium bursaria Chlorella virus NE-JV-4]	127.983	11.418		QMP88921.1 structural protein [Flavobacterium phage vB_Fsp_elemo6-9A]	409.391	5.931		QDP48590.1 putative tip attachment protein J [Prokaryotic dsDNA virus sp.]	120.421	4.546		AYP71804.1 hypothetical protein [Penicillium brevicompactum tetramycovirus 1]	75.5994	5.118		ABV25035.1 ORF1 [Torque teno virus 3]	86.6872	9.75		APG77823.1 replicase [Wenling hepe-like virus 1]	274.268	6.707		AAL66708.2 methyltransferase/helicase protein [Pineapple mealybug wilt-associated virus 1]	233.216	8.244		AGC02002.1 DNA mismatch repair ATPase MutS [Acanthamoeba polyphaga moumouvirus]	171.351	7.732		AGZ63355.1 polyprotein [Feline sakobuvirus A]	254.586	5.741
AGE56598.1 helicase [Acanthocystis turfacea Chlorella virus NE-JV-2]	127.87	11.418		QMP89368.1 structural protein [Flavobacterium phage vB_Fsp_elemo7-9C]	409.391	5.931		ALG97034.1 hypothetical protein [Sulfolobus monocaudavirus SMV4]	120.405	4.342		AYP71808.1 hypothetical protein [Aspergillus spelaeus tetramycovirus 1]	75.5835	5.321		AAC40726.1 U11 [Human betaherpesvirus 7]	86.6071	5.982		AVK59474.1 replicase [Nephila clavipes virus 2]	274.167	6.898		AIT58609.1 ORF3 [Yacon necrotic mottle virus]	233.12	6.634		AQN68370.1 DNA mismatch repair ATPase mutS [Saudi moumouvirus]	171.351	7.732		AVH80931.1 nonstructural polyprotein [Blackbird arilivirus]	254.561	5.601
AUF82486.1 DNA topoisomerase 2 [Tetraselmis virus 1]	127.595	11.418		QMP87221.1 structural protein, partial [Flavobacterium phage vB_Fsp_elemo14-3D]	409.39	5.83		QDP50444.1 putative structural protein [Prokaryotic dsDNA virus sp.]	120.01	6.453		AAF37275.1 RNA-dependent RNA-polymerase [Zygosaccharomyces bailii virus Z]	75.4967	8.478		CAA27935.1 unnamed protein product [Human herpesvirus 3 strain Dumas]	86.3479	6.693		AAD14554.1 nonstructural polyprotein [Mucambo virus]	273.794	6.766		AUZ97243.1 replicase [Actinidia seed borne latent virus]	232.997	6.81		AMN83603.1 hypothetical protein D5b_00174 [Faustovirus]	171.34	7.249		AAX99349.1 RNA-dependent RNA polymerase [Tamiami mammarenavirus]	254.53	5.817
AGE59721.1 helicase [Acanthocystis turfacea Chlorella virus TN603.4.2]	127.432	11.403		QMP85698.1 structural protein [Flavobacterium phage vB_Fsp_elemo1-9C]	409.318	6.109		QDP63116.1 hypothetical protein GOVbin2277_43 [Prokaryotic dsDNA virus sp.]	119.983	4.711		CUS18596.1 protein of unknown function [Beauveria bassiana polymycovirus 1]	74.9616	5.779		AST09451.1 IEV morphogenesis [NY_014 poxvirus]	86.2092	5.347		ASU47549.1 RNA-dependent RNA-polymerase [Laurel Lake virus]	273.161	6.224		ABW05092.1 replicase [Phlox virus B]	232.921	5.931		AMN84738.1 hypothetical protein D6_00337 [Faustovirus]	171.34	7.249		AAX86035.1 large protein [J-virus]	254.463	6.693
AHA56011.1 putative membrane protein [Emiliania huxleyi virus 164]	127.388	11.403		AEL79661.1 virion RNA polymerase [Escherichia phage vB_EcoP_G7C]	407.695	5.423		QDP68311.1 putative tail tubular protein [Prokaryotic dsDNA virus sp.]	119.982	4.647		AKE49496.1 hypothetical protein [Botryosphaeria dothidea virus 1]	74.9599	5.385		CAC80620.1 VP1 protein [Human erythrovirus V9]	86.0651	5.83		APG77462.1 hypothetical protein 3 [Sanxia water strider virus 7]	273.094	5.842		BAC16226.1 L protein [Lettuce big-vein associated varicosavirus]	232.113	7.556		AMP44130.1 hypothetical protein PRJ_Dakar_00172 [Faustovirus]	171.34	7.249		AUJ87608.1 large polymerase protein [Avian avulavirus 20]	254.428	6.415
AAK14443.1 EsV-1-17 [Ectocarpus siliculosus virus 1]	127.343	11.403		CAF34283.1 Hypothetical-Protein | belonging to T4-LIKE GC: 734 [Synechococcus phage S-PM2]	407.24	4.355		QDP50711.1 putative portal protein [Prokaryotic dsDNA virus sp.]	119.822	5.703		ANC52164.1 P6 [Sclerotinia sclerotiorum mycoreovirus 4]	74.8858	7.849		CAA48984.1 E2L [Variola virus]	85.9578	5.232		APG77795.1 RdRp [Wuhan house centipede virus 1]	272.352	6.198		QAX91646.1 ORF3 [Codonopsis vein clearing virus]	232.092	6.135		QKE50423.1 DNA polymerase beta [Faustovirus]	171.316	7.19		AHC98709.1 polyprotein [Carp picornavirus 1]	254.375	5.296
AGE48679.1 Chlorovirus glycoprotein repeat domain-containing protein [Paramecium bursaria Chlorella virus AP110A]	127.298	11.403		CFW42453.1 hypothetical protein S-PM2d218 [Synechococcus phage S-PM2]	407.24	4.355		QDP62123.1 putative exonuclease subunit 1 [Prokaryotic dsDNA virus sp.]	119.756	5.664		ALO50145.1 70 kDa protein [Penicillium janczewskii chrysovirus 1]	74.4662	6.532		AAA60791.1 homolog of vaccinia virus CDS E2L; putative [Variola major virus]	85.9569	5.321		AJG39262.1 RNA-dependent RNA polymerase [Wuhan Insect virus 2]	272.161	6.338		ALM62223.1 RNA-dependent RNA polymerase [Soybean leaf-associated mycoflexivirus 1]	231.852	6.751		ADO67359.1 putative DNA topoisomerase IIA precursor [Cafeteria roenbergensis virus BV-PW1]	171.012	8.009		AGE10036.1 large tegument protein [Elephantid betaherpesvirus 1]	254.275	5.766
AGE54475.1 Chlorovirus glycoprotein repeat domain-containing protein, partial [Paramecium bursaria Chlorella virus KS1B]	127.283	11.403		AFH14473.1 DNA methylase [Vibrio phage VvAW1]	406.491	5.601		QDP55945.1 putative concanavalin A-like lectin/glucanases superfamily protein [Prokaryotic dsDNA virus sp.]	119.574	4.38		QAU09250.1 hypothetical protein [Magnaporthe oryzae polymycovirus 1]	74.3685	5.652		CAB54643.1 C2L protein [Variola minor virus]	85.9418	5.232		ATU83353.1 ORF78 [White spot syndrome virus]	272.013	6.737		AYD38099.1 replicase [Wheat stripe mosaic virus]	231.607	6.071		AVL93817.1 hypothetical protein mvi_457 [Megavirus vitis]	170.708	6.198		AIU36253.1 polyprotein [Norway rat hunnivirus]	254.223	5.779
AOM63488.1 hypothetical protein [Heterosigma akashiwo virus 01]	127.197	11.403		QMP86594.1 structural protein, partial [Flavobacterium phage vB_Fsp_elemo13-1B]	405.898	6.148		QDP53775.1 hypothetical protein GOVbin7759_62 [Prokaryotic dsDNA virus sp.]	119.38	4.38		ASV63093.1 hypothetical protein [Colletotrichum camelliae filamentous virus 1]	74.2393	5.321		BAB19313.1 unnamed protein product [Torque teno virus 25]	85.3936	10.043		ASV62980.1 DNA polymerase [White spot syndrome virus]	271.927	6.781		AAF78210.1 replicase [Cherry necrotic rusty mottle virus]	231.597	7.19		AEX61495.1 DNA-directed RNA polymerase subunit 1 [Megavirus courdo7]	170.425	7.571		AVM87444.1 polyprotein [Guangdong chinese water snake picornavirus]	254.193	5.982
AAC96907.2 hypothetical protein [Paramecium bursaria Chlorella virus 1]	127.197	11.403		QMP89099.1 structural protein, partial [Flavobacterium phage vB_Fsp_elemo7-3B]	405.898	6.148		AGM11987.1 hypothetical protein DNAM5_129 [Halovirus HCTV-1]	119.199	4.444		AYO97573.1 putative coat protein [Bipolaris maydis partitivirus 2]	74.0753	5.753		AAR31627.1 envelope glycoprotein H [Human betaherpesvirus 5]	84.321	5.817		AJG39245.1 RNA-dependent RNA polymerase [Sanxia Water Strider Virus 2]	271.562	6.427		AFV31417.1 replication-associated polyprotein [Rubus canadensis virus 1]	231.578	6.453		AGC01841.1 DNA directed RNA polymerase (II) subunit 1 [Acanthamoeba polyphaga moumouvirus]	170.351	7.834		ACA05181.1 BRV2 polyprotein [Bovine rhinitis B virus]	254.149	5.83
AGE49451.1 helicase [Acanthocystis turfacea Chlorella virus Can0610SP]	127.129	11.403		ANJ20865.1 vRNAP protein [Roseobacter phage RD-1410Ws-07]	403.609	4.571		QDP61605.1 putative tail tape measure protein [Prokaryotic dsDNA virus sp.]	118.945	5.156		AWT23239.1 hypothetical protein [Botrytis cinerea hypovirus 1 satellite-like RNA]	74.0437	5.614		AAR31723.1 tegument protein TRS1 [Human betaherpesvirus 5]	83.9587	8.229		AQM55307.1 hypothetical protein 1 [Cordoba virus]	270.974	6.547		ABY66959.1 ORF1a [Bean yellow disorder virus]	231.268	8.053		ADO18670.1 DNA-directed RNA polymerase subunit 1 [Acanthamoeba polyphaga mimivirus]	169.839	7.22		ADK12969.2 L [Avian paramyxovirus penguin/Falkland Islands/324/2007]	254.016	6.532
AUF82450.1 ubiquitin carboxyl-terminal hydrolase/EEP domain-containing protein [Tetraselmis virus 1]	127.114	11.403		ANJ20714.1 vRNAP protein [Dinoroseobacter phage DS-1410Ws-06]	403.577	4.571		QDP57821.1 hypothetical protein Unbinned2819contig1000_4 [Prokaryotic dsDNA virus sp.]	118.904	4.813		AAA61830.1 ORF; putative [Atkinsonella hypoxylon virus]	73.6696	5.779		AST09519.1 VETF-L [NY_014 poxvirus]	83.6898	7.073		APG77485.1 hypothetical protein [Sanxia picorna-like virus 8]	270.958	5.766		AID51400.1 replicase [Cherry twisted leaf associated virus]	230.866	7.19		AEJ34743.1 DNA-directed RNA polymerase subunit 1 [Acanthamoeba polyphaga mimivirus]	169.839	7.22		AJI43721.1 polymerase [Souris virus]	253.815	5.817
AAK14574.1 EsV-1-160 [Ectocarpus siliculosus virus 1]	127.033	11.403		AMD43541.1 virion DNA-directed RNA polymerase [Pseudomonas phage ZC08]	403.116	5.232		QDP46228.1 putative peptidoglycan hydrolase [Prokaryotic dsDNA virus sp.]	118.708	8.756		BAD51416.1 VP6 [Cryphonectria parasitica mycoreovirus-1 (9B21)]	73.4193	7.995		AFV53438.1 putative capsid protein [Astrovirus VA3]	83.3843	8.317		APG76865.1 hypothetical protein 1 [Beihai sipunculid worm virus 5]	269.606	6.084		AKZ66614.1 replicase [Atractylodes mottle virus]	230.621	6.605		AAQ09585.2 DNA directed RNA polymerase subunit 1 [Acanthamoeba polyphaga mimivirus]	169.839	7.22		ACJ48052.1 polyprotein [Ljungan virus 64-7855]	253.757	5.766
AGE51844.1 helicase [Paramecium bursaria Chlorella virus CVM-1]	126.944	11.403		AUR97289.1 coil containing protein [Vibrio phage 1.238.A._10N.261.52.F10]	402.689	5.308		QDP67370.1 putative peptidoglycan hydrolase [Prokaryotic dsDNA virus sp.]	118.708	8.756		AAA53089.1 orf2 [Mushroom bacilliform virus]	73.4145	6.693		AAC40754.1 U40 [Human betaherpesvirus 7]	83.1077	5.258		AYL60135.1 putative RNA-dependent RNA polymerase [Ying Kou virus]	268.911	6.122		BAA76746.1 polyprotein [Satsuma dwarf virus]	230.447	7.307		EJN40935.1 DNA directed RNA polymerase subunit 1 [Acanthamoeba polyphaga lentillevirus]	169.829	7.22		AJW68782.1 L protein [Ryukyu mammarenavirus]	253.714	6.097
AGE50139.1 helicase [Acanthocystis turfacea Chlorella virus Canal-1]	126.902	11.389		AUR97383.1 coil containing protein [Vibrio phage 1.238.B._10N.261.52.F10]	402.689	5.308		QDP67819.1 hypothetical protein Unbinned8210contig1002_7 [Prokaryotic dsDNA virus sp.]	118.567	5.054		AAP86640.1 putative capsid protein [Ceratocystis polonica partitivirus]	73.3398	5.868		ACI62175.1 capsid protein [Astrovirus MLB1]	83.096	7.073		APG77799.1 replicase [Hubei hepe-like virus 3]	268.836	7.688		ACO06249.1 putative 230 kDa polyprotein [Grapevine Syrah virus 1]	230.062	6.868		ADO67402.1 putative DNA-directed RNA polymerase subunit Rpb1 [Cafeteria roenbergensis virus BV-PW1]	169.455	6.532		ACO48302.2 large polymerase protein [Avian avulavirus 8]	253.656	6.402
AGE53651.1 Chlorovirus glycoprotein repeat domain-containing protein [Acanthocystis turfacea Chlorella virus GM0701.1]	126.891	11.389		AUR97957.1 coil containing protein [Vibrio phage 1.245.O._10N.261.54.C7]	402.623	5.321		AGC34482.1 hypothetical protein HVTV1_113 [Halovirus HVTV-1]	118.533	4.101		AAU26068.1 coat protein [Ceratocystis resinifera virus 1]	73.3191	5.919		CAA58374.2 U40 [Human betaherpesvirus 6A]	82.9139	5.308		AQZ55408.1 ORF1 [Castlerea virus]	268.645	6.517		AAC35433.1 RNA-dependent RNA polymerase [Cherry green ring mottle virus]	229.972	6.971		AVL93704.1 DNA-directed RNA polymerase subunit 1 [Megavirus vitis]	169.06	7.527		AFM97198.1 large protein [Salem virus]	253.602	6.427
ALH23208.1 mRNA capping enzyme [Chrysochromulina ericina virus]	126.855	11.389		AHB80440.1 tail fiber-like protein [Synechococcus phage ACG-2014h]	401.724	4.444		QDP53835.1 putative peptidoglycan hydrolase [Prokaryotic dsDNA virus sp.]	118.364	7.307		AII80568.1 hypothetical protein [Cladosporium cladosporioides virus 1]	73.2828	5.41		CAB55553.1 putative ATPase subunit of terminase [Human herpesvirus 3 strain Dumas]	82.7568	7.688		ASA47334.1 RdRp [Culex negev-like virus 2]	268.551	6.517		AGI62177.1 replicase [Cherry rusty mottle associated virus]	229.895	7.293		AEQ32617.1 DNA-directed RNA polymerase subunit 1 [Megavirus chiliensis]	169.046	7.527		ACN88146.1 large polymerase protein [Avian avulavirus 8]	253.544	6.389
AUF82288.1 DNA-directed RNA polymerase II subunit Rpb2 [Tetraselmis virus 1]	126.845	11.374		ARV77127.1 hypothetical protein SKUL_28 [Pseudomonas phage Skulduggery]	400.23	6.3		QDP62081.1 hypothetical protein GOVbin1807_80 [Prokaryotic dsDNA virus sp.]	118.295	5.041		ADL66906.1 putative coat protein [Heterobasidion partitivirus 2]	73.2348	6.561		AFV53444.1 putative capsid protein [Astrovirus MLB3]	82.4941	6.237		ALP32036.1 putative RNA-dependent RNA polymerase [Daeseongdong virus 1]	268.461	6.16		ADU25041.1 polyprotein 1a [Diodia vein chlorosis virus]	229.655	7.512		AGD92280.1 DNA-directed RNA polymerase subunit 1 [Megavirus lba]	169.046	7.527		BAV53294.1 polyprotein [Ljungan virus]	253.476	5.779
AII16946.1 putative RNA polymerase beta subunit [Aureococcus anophagefferens virus]	126.756	11.374		ARB10983.1 hypothetical protein B4963_0001 [Pectobacterium phage phiA41]	400.118	5.537		QDP45863.1 hypothetical protein Unbinned4026contig1001_11 [Prokaryotic dsDNA virus sp.]	118.227	5.308		AAP79989.1 putative capsid protein [Ceratocystis polonica partitivirus]	73.1656	5.893		CAA49052.1 A7L [Variola virus]	82.4774	6.547		BAU71150.1 hypothetical protein 1 [Negev virus]	268.147	6.122		ALT57204.1 replicase [Asian prunus virus 3]	229.644	7.015		AFX92416.1 DNA-directed RNA polymerase subunit 1 [Megavirus courdo11]	169.046	7.527		AAS72554.1 L protein [Pirital mammarenavirus]	253.47	5.957
AGE49119.1 helicase [Acanthocystis turfacea Chlorella virus Br0604L]	126.457	11.374		AWY08849.1 virion-encapsulated RNA polymerase [Ruegeria phage vB_RpoP-V12]	400.089	4.902		QDP61454.1 hypothetical protein GOVbin962_45 [Prokaryotic dsDNA virus sp.]	118.062	4.495		AEX87908.1 capsid protein [Heterobasidion partitivirus 7]	73.1587	6.453		AAA60859.1 homolog of vaccinia virus CDS A7L (early transcription factor VETF, large subunit); putative [Variola major virus]	82.4774	6.547		AQM55311.1 hypothetical protein 1 [Loreto virus]	268.073	5.931		ACU30132.1 replicase [Asian prunus virus 1]	229.495	6.971		AGF85450.1 directed RNA polymerase (II) subunit 1 [Moumouvirus goulette]	168.938	7.702		AAM46079.1 polyprotein [Ljungan virus 87-012]	253.468	5.919
AHA54460.1 putative membrane protein [Emiliania huxleyi virus 18]	126.277	11.374		AWY09578.1 virion-encapsulated RNA polymerase [Ruegeria phage vB_RpoP-V17]	400.089	4.902		QDP56322.1 hypothetical protein Tp167SUR398091_11 [Prokaryotic dsDNA virus sp.]	117.999	5.563		BBD50442.1 putative coat protein [Pythium polare RNA virus 1]	73.0464	6.237		CAB54711.1 A8L protein [Variola minor virus]	82.4494	6.547		AJG39249.1 RNA-dependent RNA polymerase [Shuangao Insect Virus 1]	267.783	6.985		ALE18213.1 ORF1a polyprotein [Tetterwort vein chlorosis virus]	228.965	8.17		QKU35490.1 DNA-directed RNA polymerase subunit 1 [Tupanvirus soda lake]	168.277	7.629		AXR70620.1 large protein [Bat paramyxovirus]	253.362	6.504
AGE59525.1 hypothetical protein ATCVOR07043_759L [Acanthocystis turfacea Chlorella virus OR0704.3]	126.216	11.374		AXF42182.1 virion-encapsulated RNA polymerase [Ruegeria phage vB_RpoP-V14]	400.089	4.902		QDP67768.1 hypothetical protein GOVbin3530_27 [Prokaryotic dsDNA virus sp.]	117.848	3.935		CAG77604.1 RNA-dependent RNA polymerase [Amasya cherry disease-associated mycovirus]	72.9911	6.839		AER41414.1 putative capsid protein [Astrovirus MLB2]	82.409	7.015		AIS40863.1 hypothetical protein 1 [Brejeira virus]	267.503	6.504		AMX81289.1 RdRp [Pepper virus A]	228.873	6.16		AEQ60694.1 DNA directed RNA polymerase (II) subunit 1 [Acanthamoeba castellanii mamavirus]	168.07	7.439		AQX17368.1 polyprotein [bovine rhinitis B virus 2]	253.273	5.677
AOM63407.1 putative DNA topoisomerase II [Heterosigma akashiwo virus 01]	125.903	11.374		ACL81328.1 N4 v-RNAP-like protein [Silicibacter phage DSS3phi2]	400.076	4.914		AGM11965.1 hypothetical protein DNAM5_106 [Halovirus HCTV-1]	117.671	4.151		CAH03668.1 RNA-dependent RNA polymerase [Cherry chlorotic rusty spot associated partitivirus]	72.8889	7.146		AAR31623.1 multifunctional expression regulator [Human betaherpesvirus 5]	82.3967	5.931		APG76778.1 hypothetical protein 1 [Beihai picorna-like virus 121]	267.432	6.084		AKN08994.1 replicase [Caucasus prunus virus]	228.272	6.224		AKI79299.1 putative ubiquitin-conjugating enzyme [Acanthamoeba polyphaga mimivirus]	168.007	4.774		AJA91491.1 L [Wenzhou mammarenavirus]	253.113	5.753
AGE53645.1 hypothetical protein ATCVGM07011_743L [Acanthocystis turfacea Chlorella virus GM0701.1]	125.802	11.374		ARB11906.1 virion associated RNA polymerase [Pectobacterium phage vB_PatP_CB3]	400.002	5.563		QDP57953.1 hypothetical protein Unbinned2189contig1000_38 [Prokaryotic dsDNA virus sp.]	117.655	6.517		ATN23967.1 RNA-dependent RNA polymerase [Rhizoctonia solani dsRNA virus 4]	72.8724	6.825		AZI15467.1 hexon assembly protein 100K [Human adenovirus 86]	82.3884	5.512		APG77591.1 replicase [Beihai hepe-like virus 10]	267.063	5.423		CAF04326.1 replicase [Daphne virus S]	227.59	6.576		QKU34231.1 dna-directed rna polymerase subunit 1 [Tupanvirus deep ocean]	167.998	7.673		AFK85007.1 polyprotein [Miniopterus schreibersii picornavirus 1]	253.081	5.385
AGE49275.1 hypothetical protein ATCVBr0604L_758L [Acanthocystis turfacea Chlorella virus Br0604L]	125.75	11.374		AQT27923.1 virion associated RNA polymerase [Pectobacterium phage vB_PatP_CB4]	399.994	5.601		QDP48358.1 hypothetical protein Tp1111SUR761211_42 [Prokaryotic dsDNA virus sp.]	117.51	5.016		AGY54938.1 RNA-dependent RNA polymerase [Rhizoctonia solani dsRNA virus 2]	72.8198	6.326		ABQ43573.1 early transcription factor VETF1' [Tanapox virus]	81.9237	7.293		APG78549.1 hypothetical protein [Wenzhou picorna-like virus 54]	266.753	5.474		ACQ82505.1 ORF1a polyprotein [Lettuce chlorosis virus]	227.492	7.732		AGD92507.1 putative early transcription factor large subunit [Megavirus lba]	167.817	8.083		AAO83985.1 polyprotein [Ljungan virus M1146]	253.074	5.817
AGE59868.1 hypothetical protein ATCVTN60342_739L [Acanthocystis turfacea Chlorella virus TN603.4.2]	125.75	11.374		AXH72798.1 structural protein [Myoviridae sp.]	399.982	4.393		QDP60348.1 hypothetical protein Unbinned4509contig1000_18 [Prokaryotic dsDNA virus sp.]	117.367	6.44		ADV15441.1 putative RNA-dependent RNA polymerase [Heterobasidion partitivirus 1]	72.7781	6.678		ABQ43728.1 early transcription factor VETF1' [Tanapox virus]	81.9237	7.293		AQM55310.1 hypothetical protein 1 [Fort Crockett virus]	266.634	6.62		CAC39422.1 hypothetical protein [Citrus leaf blotch virus]	227.379	5.677		AVL94802.1 hypothetical protein mc_416 [Moumouvirus australiensis]	167.786	5.499		BAL03414.1 RNA-dependent RNA polymerase [Luna mammarenavirus]	253.073	6.033
AGE53491.1 helicase [Acanthocystis turfacea Chlorella virus GM0701.1]	125.708	11.374		AWD92544.1 virion RNA polymerase [Pectobacterium phage Nepra]	399.887	5.588		QDP56323.1 putative peptidoglycan hydrolase [Prokaryotic dsDNA virus sp.]	117.344	8.141		BAD51415.1 VP5 [Cryphonectria parasitica mycoreovirus-1 (9B21)]	72.7653	5.664		CAC21336.1 98L protein [Yaba-like disease virus]	81.9227	7.512		QKX46079.1 ORF1 [Fort Crockett virus]	266.581	6.561		AFP73388.1 replicase [Sweet potato C6 virus]	227.315	6.942		AEQ60716.1 ubiquitin-conjugating enzyme E2 [Acanthamoeba castellanii mamavirus]	167.069	4.825		BAA24392.1 RNA polymerase protein [Murine respirovirus]	253.061	5.982
AET84637.1 hypothetical protein OLOG_00177, partial [Ostreococcus lucimarinus virus OlV4]	125.449	11.374		ARB11804.1 virion associated RNA polymerase [Pectobacterium phage vB_PatP_CB1]	399.831	5.55		QDP54974.1 putative peptidoglycan hydrolase [Prokaryotic dsDNA virus sp.]	117.331	5.436		BAV56296.1 RNA-dependent RNA polymerase [Fusarium poae narnavirus 2]	72.5888	8.112		ADF56030.1 polymerase subunit PB1 [Dhori thogotovirus]	81.2925	5.703		AKO90168.1 RNA-dependent RNA polymerase [Witwatersrand virus]	266.335	6.16		AEE25899.3 polyprotein [Switchgrass mosaic virus]	227.18	6.605		AGO85884.2 RNA polymerase rbp2 [Pandoravirus salinus]	166.429	6.186		ALL35264.1 polyprotein [Rodent hepatovirus]	253.035	5.817
AET73418.1 DNA polymerase [Emiliania huxleyi virus PS401]	124.843	11.359		AMD43402.1 virion DNA-directed RNA polymerase [Pseudomonas phage ZC03]	399.62	5.219		QDP57539.1 putative peptidoglycan hydrolase [Prokaryotic dsDNA virus sp.]	117.331	5.436		AXP19677.1 hypothetical protein [Colletotrichum fructicola chrysovirus 1]	72.3689	6.664		CAA49073.1 A28L [Variola virus]	81.2845	5.003		AQM55492.1 hypothetical protein 1 [Piura virus]	266.148	6.415		ALT57194.1 replicase [Asian prunus virus 2]	226.922	6.942		ALD62173.1 DNA-directed RNA polymerase II subunit RPB2 [Mollivirus sibericum]	166.153	6.364		ALL35274.1 polyprotein [Rodent hepatovirus CIV459Lopsik2004]	253.013	5.766
APC25571.1 hypothetical protein [Only Syngen Nebraska virus 5]	124.455	11.359		AOV58275.1 tail protein [Synechococcus phage S-CAM1]	398.946	4.38		AGM11164.1 hypothetical protein HRTV4_72 [Halovirus HRTV-4]	117.324	3.795		BAC87702.1 hypothetical protein [Mycoreovirus 3]	72.3201	6.097		AAA60880.1 homolog of vaccinia WR A-type inclusion protein; putative [Variola major virus]	81.2574	4.965		APG77945.1 hypothetical protein 4 [Shuangao insect virus 8]	265.78	6.389		AAM73638.2 1a [Cucurbit yellow stunting disorder virus]	226.814	7.966		ADO67353.1 hypothetical protein crov319 [Cafeteria roenbergensis virus BV-PW1]	165.57	5.461		ABC71143.1 L protein [Ippy mammarenavirus]	253.006	5.893
ABT13926.1 hypothetical protein MT325_M372R [Paramecium bursaria chlorella virus MT325]	124.387	11.359		AOV57775.1 tail protein [Synechococcus phage S-CAM1]	398.934	4.38		AYV86432.1 hypothetical protein Sylvanvirus1_28 [Sylvanvirus sp.]	117.112	8.185		ANC52163.1 P5 [Sclerotinia sclerotiorum mycoreovirus 4]	72.2871	5.804		CAB54732.1 A29L protein [Variola minor virus]	81.2564	4.978		APQ48384.1 non-structural polyprotein [Tai Forest alphavirus]	265.58	7.029		AAC57874.1 replicase-associated polyprotein [Oat blue dwarf virus]	226.809	7.585		QKU34140.1 putative pore coat assembly factor [Tupanvirus deep ocean]	165.14	8.214		AAG14273.1 RS1 immediate-early gene transactivator-like protein [Gallid alphaherpesvirus 2]	252.962	7.117
AGM15705.1 NAD-dependent DNA ligase [Phaeocystis globosa virus]	124.356	11.359		AOV57275.1 tail protein [Synechococcus phage S-CAM1]	398.931	4.38		QDP51576.1 hypothetical protein Unbinned2026contig1000_31 [Prokaryotic dsDNA virus sp.]	116.999	4.902		AXU24203.1 RNA-dependent RNA polymerase [Trichoderma harzianum bipartite mycovirus 1]	72.2602	5.614		AFV53441.1 putative capsid protein [Astrovirus VA4]	80.6051	8.097		APG77415.1 hypothetical protein 1 [Wuhan spider virus 6]	265.176	6.287		ACL01033.1 RNA dependent RNA polymerase [Kalanchoe latent virus]	226.686	6.854		BAV61633.1 putative ubiquitin-conjugating enzyme [Acanthamoeba castellanii mimivirus]	165.046	5.041		AAG14284.1 RS1 immediate-early gene transactivator ICP4-like protein [Gallid alphaherpesvirus 2]	252.962	7.117
AET73688.1 DNA ligase [Phaeocystis globosa virus 14T]	124.356	11.359		AOV57525.1 tail protein [Synechococcus phage S-CAM1]	398.916	4.38		QDP55259.1 putative tail length tape measure protein [Prokaryotic dsDNA virus sp.]	116.826	5.855		BAV56300.1 capsid protein [Fusarium poae partitivirus 2]	71.848	6.415		BAO56903.1 putative VP1 [Bufavirus-3]	80.5104	7.059		APG78635.1 RNA-dependent RNA polymerase [Beihai hermit crab virus 3]	265.099	6.427		ALX72768.1 polyprotein [Nectarine marafivirus M]	226.663	7.307		BAV62621.1 putative ubiquitin-conjugating enzyme [Acanthamoeba castellanii mimivirus]	165.046	5.041		AFH55518.1 RNA polymerase [Feline morbillivirus]	252.87	7.19
AET73245.1 DNA ligase [Phaeocystis globosa virus 12T]	124.356	11.359		AGH26810.1 hypothetical protein SXBG_00073 [Synechococcus phage S-CAM1]	398.902	4.38		QDP59381.1 hypothetical protein GOVbin287_55 [Prokaryotic dsDNA virus sp.]	116.734	4.546		BAC07519.1 P6 [Mycoreovirus 3]	71.5333	7.892		BAB19323.1 unnamed protein product [Torque teno mini virus 5]	80.4328	8.712		ASK12194.1 RNA-dependent RNA polymerase [Solenopsis invicta virus 4]	264.549	6.364		AHN84511.1 replicase [Gaillardia latent virus]	226.592	6.148		AEJ34767.1 hypothetical protein MIMI_R521 [Acanthamoeba polyphaga mimivirus]	165.046	5.041		BAP74666.1 RNA polymerase [Feline morbillivirus]	252.846	6.883
AGE50841.1 helicase [Paramecium bursaria Chlorella virus CVB-1]	124.272	11.359		AOV58025.1 tail protein [Synechococcus phage S-CAM1]	398.887	4.38		AYV86454.1 hypothetical protein Sylvanvirus1_50 [Sylvanvirus sp.]	116.62	5.563		BBC21045.1 Putative coat protein [Rosellinia necatrix partitivirus 8]	71.2615	6.942		AAC40762.1 U48 [Human betaherpesvirus 7]	80.3997	7.527		AEA02985.1 RNA polymerase [Leanyer virus]	264.355	6.097		ASA40120.1 ORF3 [Dioscorea bacilliform virus]	226.59	5.207		AAV50785.1 unknown [Acanthamoeba polyphaga mimivirus]	165.046	5.041		AAP44538.2 L protein [Allpahuayo mammarenavirus]	252.792	5.728
AGE51171.1 helicase [Paramecium bursaria Chlorella virus CVG-1]	124.177	11.359		QEA03295.1 RNA polymerase [Klebsiella phage KpCHEMY26]	398.681	5.029		QDP54806.1 putative tail protein [Prokaryotic dsDNA virus sp.]	116.48	4.38		AFW17811.1 capsid protein [Heterobasidion partitivirus 8]	71.1143	5.817		BAF49423.1 hypothetical protein [Torque teno midi virus 1]	80.3877	9.238		AIS74638.1 RNA-dependent RNA polymerase [Alajuela virus]	264.31	6.313		AQQ11758.1 replicase polyprotein [Peach virus D]	226.488	6.664		ALR84111.1 putative ubiquitin-conjugating enzyme E2 [Niemeyer virus]	165.046	5.041		BAD74230.1 Large protein [Murine respirovirus]	252.765	6.148
AGE51622.1 Chlorovirus glycoprotein repeat domain-containing protein [Paramecium bursaria Chlorella virus CviKI]	124.148	11.359		AGH26125.1 hypothetical protein CPMG_00024 [Prochlorococcus phage MED4-213]	398.169	4.571		QDP68271.1 putative tail tubular protein [Prokaryotic dsDNA virus sp.]	116.476	4.825		AAT06080.1 capsid protein [Pleurotus ostreatus virus 1]	71.1044	5.626		AHZ11646.1 large T antigen [New Jersey polyomavirus-2013]	80.2817	5.931		AKO90161.1 RNA-dependent RNA polymerase [Koongol virus]	264.23	6.224		ABP37862.1 replicase [Phlox virus S]	226.196	6.198		AIT54660.2 RNA polymerase RPB1 large subunit [Melbournevirus]	164.876	6.766		ALL35268.1 polyprotein [Hedgehog hepatovirus Igel8Erieur2014]	252.731	5.893
AGE52639.1 Chlorovirus glycoprotein repeat domain-containing protein [Paramecium bursaria Chlorella virus CvsA1]	124.148	11.359		AOV58765.1 tail protein [Synechococcus phage S-CAM3]	396.917	4.228		QDP57620.1 hypothetical protein Tp1102MES731781_48 [Prokaryotic dsDNA virus sp.]	116.207	4.431		AOG59236.1 putative RNA-dependent RNA polymerase [Sclerotium hydrophilum virus 1]	70.7597	5.97		ADK12666.1 large T antigen [Trichodysplasia spinulosa-associated polyomavirus]	80.2388	5.893		AGS56984.1 RNA polymerase [Oya virus]	264.13	6.517		AIZ76613.1 replicase polyprotein [Elderberry carlavirus A]	226.141	6.634		AED99794.1 RNA-dependent RNA polymerase [Trichomonas vaginalis virus 4]	164.68	6.971		ADO85550.2 polyprotein [Ovine hungarovirus OHUV1/2009/HUN]	252.667	5.677
AGE55431.1 Chlorovirus glycoprotein repeat domain-containing protein [Paramecium bursaria Chlorella virus MA-1E]	124.148	11.359		AOV59004.1 tail protein [Synechococcus phage S-CAM3]	396.899	4.228		QDP57168.1 hypothetical protein Unbinned7015contig1001_5 [Prokaryotic dsDNA virus sp.]	116.037	4.876		AAC98725.2 putative capsid protein [Fusarium poae virus 1]	70.4694	5.715		ACX85472.1 capsid [Mamastrovirus 8]	80.1057	8.097		APG76883.1 hypothetical protein [Beihai barnacle virus 4]	264.071	6.249		AAL18495.1 unknown [Citrus yellow mosaic virus]	225.955	5.881		AQM72992.1 RNA polymerase RPB1 large subunit [Noumeavirus]	164.576	7.029		ABB96725.1 polyprotein [Duck hepatitis A virus 3]	252.648	6.478
AGE50499.1 helicase [Paramecium bursaria Chlorella virus CVA-1]	124.048	11.359		AOV58526.1 tail protein [Synechococcus phage S-CAM3]	396.899	4.228		QDP45864.1 hypothetical protein Unbinned4026contig1001_12 [Prokaryotic dsDNA virus sp.]	115.776	5.067		BAV56298.1 capsid protein [Fusarium poae virus 1-240374]	70.4604	5.69		ABQ43507.1 hypothetical protein [Tanapox virus]	79.9327	6.971		ACF10362.1 RNA polymerase L [Inkoo virus]	263.605	6.351		AWK28017.1 RdRp protein [Lettuce chordovirus 1]	225.911	6.376		AKI80254.1 ubiquitin-conjugating enzyme E2 [Acanthamoeba polyphaga mimivirus]	164.46	4.825		ALL35271.1 polyprotein [Bat hepatovirus]	252.624	5.703
AGE52179.1 helicase [Paramecium bursaria Chlorella virus CVR-1]	124.048	11.359		AID50474.1 putative tail protein [Bacillus phage CP-51]	395.239	5.283		AYV86414.1 hypothetical protein Sylvanvirus1_10 [Sylvanvirus sp.]	115.285	6.198		ALO50128.1 putative RdRp [Penicillium aurantiogriseum bipartite virus 1]	70.4497	5.245		AAL11042.1 ORF1 [Torque teno mini virus 8]	79.9051	9.121		AHY22330.1 RNA polymerase [Facey's Paddock virus]	263.521	6.211		APY26392.1 polyprotein [Cacao mild mosaic virus]	225.873	5.804		AVL93991.1 putative hydrolase [Megavirus vitis]	163.676	7.234		ACA49110.1 large polymerase protein [Avian avulavirus 2]	252.62	6.664
AMB17482.1 predicted structural polyprotein [Delisea pulchra RNA virus]	123.855	11.359		AGF88373.1 virion RNA polymerase [Salmonella phage FSL SP-076]	394.951	5.092		QDP47737.1 hypothetical protein Tp1102SUR657482_50, partial [Prokaryotic dsDNA virus sp.]	115.271	4.609		BAM78602.1 RNA-dependent RNA polymerase [Rosellinia necatrix partitivirus 2]	70.4151	6.478		ABQ43662.1 hypothetical protein [Tanapox virus]	79.8927	6.971		APA28985.1 polymerase [Serra do Navio virus]	263.472	6.351		BAB56114.1 223K [Aconitum latent virus]	225.504	7.029		AJF96740.1 ankyrin repeat protein [Pandoravirus inopinatum]	163.531	6.722		ABB22725.1 polyprotein [Duck hepatitis A virus 1]	252.607	6.326
AET98290.1 DNA topoisomerase II [Emiliania huxleyi virus 201]	123.829	11.359		AGF88174.1 virion RNA polymerase [Salmonella phage FSL SP-058]	394.61	5.105		QDP62089.1 putative tail sheath protein [Prokaryotic dsDNA virus sp.]	115.134	4.724		ALO50152.1 ORF4, partial [Penicillium janczewskii chrysovirus 2]	70.2344	5.931		CAC21271.1 33L protein [Yaba-like disease virus]	79.8836	6.971		APA28981.1 polymerase [South River virus]	263.47	6.389		AIZ76625.1 replicase polyprotein [Elderberry carlavirus C]	224.864	6.634		AIT54720.2 serine/threonine protein kinase [Melbournevirus]	163.337	5.041		AVM86027.1 L protein [Mount Mabu Lophuromys virus 2]	252.588	6.275
AEP15437.1 DNA topoisomerase II [Emiliania huxleyi virus 207]	123.829	11.359		BAF36171.1 hypothetical protein [Microcystis virus Ma-LMM01]	394.031	4.991		QDP58955.1 putative tip attachment protein J [Prokaryotic dsDNA virus sp.]	115.051	5.054		ALD89139.1 RNA-dependent RNA polymerase, partial [Sclerotinia sclerotiorum ourmia-like virus 2]	70.0177	8.595		CAA58382.1 glycoprotein H [Human betaherpesvirus 6A]	79.5552	6.16		APA29005.1 polymerase [Jerry Slough virus]	263.448	6.532		AIS93167.1 polyprotein [Rubus yellow net virus]	224.781	6.008		AQM73368.1 serine/threonine protein kinase [Noumeavirus]	163.002	4.851		ADK25235.1 large polymerase protein [Avian avulavirus 2]	252.562	6.634
AEP16072.1 DNA topoisomerase II [Emiliania huxleyi virus 208]	123.829	11.359		AGR48647.1 hypothetical protein MaMVDC_82 [Microcystis phage MaMV-DC]	393.713	5.054		QDP45711.1 hypothetical protein Tp125DCM114561_38 [Prokaryotic dsDNA virus sp.]	115.023	6.942		BAC23065.1 RNA-dependent RNA polymerase [Helicobasidium mompa dsRNA mycovirus]	69.9476	7.571		BAF49431.1 hypothetical protein [Torque teno midi virus 2]	79.4576	9.458		APG77596.1 replicase [Beihai hepe-like virus 4]	263.423	6.532		AAR89414.1 replicase [Poplar mosaic virus]	224.66	6.547		AQQ73925.1 serine/threonine-protein kinase [Kurlavirus BKC-1]	162.975	4.863		ACC94302.1 L protein [Paraguayan mammarenavirus]	252.553	5.804
AEO98331.1 topoisomerase II [Emiliania huxleyi virus 203]	123.815	11.359		AGR46787.1 tail fiber protein [Bacillus phage JL]	393.365	5.207		QDP66434.1 putative structural protein [Prokaryotic dsDNA virus sp.]	114.994	5.08		AAA67457.1 ORF A [Cryphonectria hypovirus 1]	69.6881	10.482		AAA82102.1 large t-antigen [JC polyomavirus]	79.3107	6.186		ADK36669.1 L protein [Jamestown Canyon virus]	263.369	6.453		AIZ76619.1 replicase polyprotein [Elderberry carlavirus B]	224.633	6.649		AEA06931.1 serine/threonine-protein kinase [Lausannevirus]	162.934	4.914		ABO09966.1 polyprotein [Duck hepatitis virus 2 strain 90D]	252.548	6.313
AEP15101.1 DNA topoisomerase [Emiliania huxleyi virus 88]	123.724	11.359		AGC31565.1 virion RNA polymerase [Escherichia phage EC1-UPM]	393.16	5.423		QDP53427.1 hypothetical protein GOVbin4296_37 [Prokaryotic dsDNA virus sp.]	114.498	8.375		ARJ58793.1 putative RNA-dependent RNA polymerase [Bipolaris maydis partitivirus 1]	69.3931	6.532		BAF76101.1 hypothetical protein [Torque teno midi virus 8]	79.2946	9.209		AOX47534.1 RNA-dependent RNA polymerase [Pidgey virus]	263.358	5.906		AVV48080.1 probable RNA-dependent RNA polymerase [Wheat yellow striate virus]	224.376	5.931		ALH06769.1 serine/threonine-protein kinase [Port-miou virus]	162.934	4.914		ABG42895.1 protein ORF68 [Cyprinid herpesvirus 3]	252.285	5.436
CAI65871.1 putative DNA topoisomerase [Emiliania huxleyi virus 86]	123.7	11.359		AZU99639.1 virion RNA polymerase [Vibrio virus vB_VspP_SBP1]	392.712	5.13		QDP45911.1 putative tail fiber protein [Prokaryotic dsDNA virus sp.]	114.487	4.507		BAO20931.1 hypothetical protein [Magnaporthe oryzae chrysovirus 1]	68.9288	7.278		AAL18258.1 putative env [Human endogenous retrovirus K113]	79.1947	7.98		ASK12206.1 RNA-dependent RNA polymerase [Myrmica scabrinodis virus 1]	263.307	6.287		AFI61519.1 putative viral replicase [American hop latent virus]	224.339	6.561		AEJ34535.1 hypothetical protein MIMI_L294b [Acanthamoeba polyphaga mimivirus]	162.924	5.512		AAA47901.1 L protein [Tacaribe mammarenavirus]	252.232	5.69
CAZ69774.1 putative DNA topoisomerase [Emiliania huxleyi virus 99B1]	123.7	11.359		ATS92525.1 virion RNA polymerase [Escherichia phage St11Ph5]	391.335	5.486		QDP56324.1 putative tail fiber protein [Prokaryotic dsDNA virus sp.]	113.943	3.846		ACO37245.1 putative RNA-dependent RNA polymerase [Heterobasidion partitivirus 3]	68.9197	8.024		BAF76133.1 hypothetical protein [Torque teno midi virus 14]	79.1945	9.37		ALI93835.1 polymerase [Trivittatus virus]	263.289	6.649		BAB13712.1 224 kDa protein [Hop latent virus]	224.26	6.985		AMQ10630.1 serine/threonine protein kinase [Brazilian marseillevirus]	162.912	4.94		AFK79810.1 Large [Sunshine Coast virus]	252.221	6.517
AHA56073.1 putative DNA topoisomerase [Emiliania huxleyi virus 164]	123.7	11.359		AGR47009.1 tail fiber protein [Bacillus phage Shanette]	391.079	5.207		QDP47646.1 hypothetical protein Tp123DCM300541_1, partial [Prokaryotic dsDNA virus sp.]	113.91	4.266		AMW07365.2 RNA-dependent RNA polymerase [Rhizoctonia solani dsRNA virus 3]	68.7742	7.337		AIK19236.1 hypothetical protein ALA22_gp2 [Torque teno mini virus ALA22]	79.1696	9.297		APG77671.1 hypothetical protein [Hubei virga-like virus 7]	263.148	6.491		AAK52838.1 polyprotein [Maize rayado fino virus]	223.738	7.044		ARA71927.1 Archaeal DNA polymerase I [Kaumoebavirus]	162.43	7.6		AAL16099.1 L polymerase [Cali mammarenavirus]	252.093	5.931
AEO97984.1 topoisomerase II [Emiliania huxleyi virus 84]	123.698	11.359		AHX00983.1 virion-encapsulated RNA polymerase [Dinoroseobacter phage DFL12phi1]	390.988	4.8		QDP67061.1 putative tip attachment protein J [Prokaryotic dsDNA virus sp.]	113.803	4.546		AKJ26310.1 hypothetical protein [Sclerotinia sclerotiorum fusarivirus 1]	68.7154	8.931		BAF76077.1 hypothetical protein [Torque teno midi virus 5]	79.1688	9.033		APG77571.1 hypothetical protein [Beihai mantis shrimp virus 1]	263.137	7.132		AOO96599.1 replicase [Ligustrum virus A]	223.614	6.465		QJX71068.1 hypothetical protein F-liban_320 [Faustovirus]	161.623	8.346		ABQ45549.1 large polymerase protein [Avian avulavirus 6]	252.022	6.389
AGH30974.1 hypothetical protein MPVG_00154 [Micromonas pusilla virus 12T]	123.697	11.359		AID16877.1 virion-encapsulated RNA polymerase [Dinoroseobacter phage vBDshPR2C]	390.887	4.8		AYV86539.1 hypothetical protein Sylvanvirus2_35 [Sylvanvirus sp.]	113.731	7.454		AHL25151.1 RNA-dependent RNA polymerase [Heterobasidion partitivirus 12]	68.7077	8.185		AJN08915.1 G protein [Ekpoma virus 1]	79.1243	7		AIN37020.1 polymerase [Nyando virus]	263.081	6.62		BAA25160.1 large protein [Rice yellow stunt nucleorhabdovirus]	223.602	5.919		AMN83263.1 DNA-directed RNA polymerase subunit A' [Faustovirus]	161.536	8.317		AXB49214.1 RNA-dependent RNA polymerase [Xapuri virus]	252.018	5.817
AGE58000.1 helicase [Paramecium bursaria Chlorella virus NW665.2]	123.649	11.359		BAX03446.1 putative structural protein [Azobacteroides phage ProJPt-Bp1]	389.664	5.296		QDP51574.1 hypothetical protein Unbinned2026contig1000_29 [Prokaryotic dsDNA virus sp.]	113.383	3.872		AHL25162.1 RNA-dependent RNA polymerase [Heterobasidion partitivirus 15]	68.4146	7.849		BAF76117.1 hypothetical protein [Torque teno midi virus 12]	78.9987	9.341		AEK05550.1 RNA polymerase L [Chatanga virus]	262.865	6.465		ACV74337.1 putative polyprotein [Pelargonium vein banding virus]	223.575	6.634		AMN84247.1 DNA-directed RNA polymerase subunit A' [Faustovirus]	161.536	8.317		APP90895.1 large polymerase protein [Avian paramyxovirus 14]	252.005	6.415
AHA54525.1 putative DNA topoisomerase [Emiliania huxleyi virus 18]	123.638	11.359		AIX12418.1 virion RNA polymerase [Escherichia phage Pollock]	389.553	5.258		QDP56589.1 putative tail tape measure protein [Prokaryotic dsDNA virus sp.]	113.345	5.232		AHL25153.1 RNA-dependent RNA polymerase [Heterobasidion partitivirus 13]	68.2889	7.673		BAA93609.1 unnamed protein product [Torque teno mini virus 3]	78.9952	9.18		APA28997.1 polymerase [Lumbo virus]	262.765	6.504		AAZ15106.1 RNA-dependent RNA polymerase [Hippeastrum latent virus]	223.546	6.942		AMN85234.1 DNA-directed RNA polymerase subunit A' [Faustovirus]	161.536	8.317		AVM86048.1 L protein [Pohorje myodes paramyxovirus 1]	251.967	6.664
AHA55565.1 putative DNA topoisomerase [Emiliania huxleyi virus 156]	123.638	11.359		ADO99874.1 YapH protein [Prochlorococcus phage P-HM2]	389.048	4.635		QDP54789.1 hypothetical protein Unbinned5784contig1000_32 [Prokaryotic dsDNA virus sp.]	113.315	4.736		AHL25155.1 RNA-dependent RNA polymerase [Heterobasidion partitivirus 13]	68.2559	7.673		AAR31593.2 protein UL29 [Human betaherpesvirus 5]	78.9714	7.805		ATI21270.1 polyprotein [Infirmatus virus]	262.761	6.517		AAA68984.1 ORF [Blueberry scorch virus]	223.431	6.942		AIB52040.1 DNA-directed RNA polymerase subunit 1 [Faustovirus]	161.536	8.317		ALC78887.1 polyprotein [Phopivirus]	251.943	6.084
AET42677.1 DNA topoisomerase II [Emiliania huxleyi virus 202]	123.638	11.359		ASV44457.1 hypothetical protein PBI_SCTP2_442 [Salicola phage SCTP-2]	389.035	4.062		QDP63002.1 hypothetical protein Tp172MES00d2C118481931_39 [Prokaryotic dsDNA virus sp.]	113.281	4.062		AOF47283.1 putative RNA-dependent RNA polymerase [Sophora japonica powdery mildew-associated partitivirus]	68.1825	7.658		BAF76081.1 hypothetical protein [Torque teno midi virus 6]	78.9486	9.355		APA29013.1 polymerase [California encephalitis virus]	262.659	6.547		BAA03339.1 223K protein [Potato virus M]	223.386	7.176		QKU34904.1 putative DNA repair protein [Tupanvirus soda lake]	161.426	6.722		AAK37739.1 large polymerase protein [Avian avulavirus 6]	251.94	6.427
ABT15668.1 hypothetical protein FR483_N383R [Paramecium bursaria Chlorella virus FR483]	123.632	11.359		ADO98721.1 YapH protein [Prochlorococcus phage P-HM1]	389.026	4.546		AYV86514.1 Uvr helicase/DDEDDh 3'-5' exonuclease [Sylvanvirus sp.]	113.279	6.059		CAQ53729.1 RNA-dependent RNA polymerase [Chondrostereum purpureum cryptic virus 1]	68.1102	7.907		BAF76125.1 hypothetical protein [Torque teno midi virus 13]	78.8296	9.472		ANI69984.1 RNA-dependent RNA polymerase [Bellavista virus]	262.64	6.338		CAI06114.1 RNA-directed RNA polymerase [Potato virus S]	223.244	6.504		AGV01474.1 serine/threonine protein kinase [Cannes 8 virus]	161.39	4.978		ALR95870.1 polyprotein [Tupaia hepatovirus A]	251.845	5.855
AGE49217.1 Chlorovirus glycoprotein repeat domain-containing protein [Acanthocystis turfacea Chlorella virus Br0604L]	123.617	11.345		AJB43741.1 virion RNA polymerase [Escherichia phage Bp4]	388.244	5.397		QDP46861.1 hypothetical protein GOVbin406_50 [Prokaryotic dsDNA virus sp.]	113.252	7.497		ACT55329.1 RNA-dependent RNA polymerase [Sclerotinia sclerotiorum partitivirus S]	67.999	7.629		CAC21287.1 49R protein [Yaba-like disease virus]	78.6778	8.565		AMR98952.1 RNA-dependent RNA polymerase [Enseada virus]	262.637	6.071		AIZ76631.1 replicase polyprotein [Elderberry carlavirus D]	223.213	6.504		ADB03907.1 serine/threonine protein kinase [Marseillevirus marseillevirus]	161.309	4.965		ATW63190.1 RNA-dependent RNA polymerase [bank vole virus 1]	251.761	6.491
AGE59096.1 helicase [Paramecium bursaria Chlorella virus OR0704.2.2]	123.584	11.345		AXY81341.1 virion RNA polymerase [Escherichia phage PD38]	388.244	5.397		QDP53834.1 hypothetical protein GOVbin3332_18 [Prokaryotic dsDNA virus sp.]	113.19	7.497		AGK89731.1 putative RNA-dependent RNA polymerase [Cryphonectria parasitica bipartite mycovirus 1]	67.5279	7.775		ABQ43524.1 helicase [Tanapox virus]	78.6198	8.609		APG77505.1 hypothetical protein 1 [Hubei picorna-like virus 70]	262.416	6.364		AHX37579.1 polyprotein [Blackberry virus F]	222.963	6.211		QKU33661.1 putative DNA repair protein [Tupanvirus deep ocean]	161.01	6.795		ACN72645.1 large polymerase protein [Avian avulavirus 7]	251.705	6.62
AGE52853.1 helicase [Paramecium bursaria Chlorella virus CZ-2]	123.562	11.345		AFR52009.1 gram positive anchor domain protein [Escherichia phage ECBP1]	388.107	5.41		QDP58551.1 putative concanavalin A-like lectin/glucanases superfamily protein [Prokaryotic dsDNA virus sp.]	113.129	4.647		SBQ28480.1 RNA dependent RNA polymerase [Magnaporthe oryzae ourmia-like virus]	67.1243	9.648		ABQ43679.1 helicase [Tanapox virus]	78.6198	8.609		ALN66173.1 hypothetical protein [White spot syndrome virus]	262.134	5.067		ACV53023.1 polyprotein [Blackberry virus S]	222.789	7.176		AUV58624.1 hydrolase [Bandra megavirus]	160.89	7.307		ASJ82200.1 polymerase [Bombali ebolavirus]	251.664	7.424
AGE49828.1 helicase [Paramecium bursaria Chlorella virus Can18-4]	123.531	11.33		AHB80491.1 VrlC protein [Synechococcus phage ACG-2014h]	387.797	4.762		AYV87100.1 putative puromycin-sensitive aminopeptidase isoform X1 [Sylvanvirus sp.]	112.673	5.639		QDH44658.1 methyltransferase [Fusarium redolens polymycovirus 1]	67.1231	5.715		BAA86951.1 unnamed protein product [Torque teno mini virus 1]	78.581	9.019		AKO90157.1 RNA-dependent RNA polymerase [Bimiti virus]	262.109	5.919		AAO21220.1 putative polyprotein [Kalanchoe top-spotting virus]	222.777	5.385		QKU34938.1 hypothetical protein [Tupanvirus soda lake]	160.859	5.69		AFS33288.1 polyprotein [Bovine hungarovirus 1]	251.331	5.881
AGE55615.1 helicase [Acanthocystis turfacea Chlorella virus MN0810.1]	123.521	11.33		AWY09411.1 virion-encapsulated RNA polymerase [Ruegeria phage vB_RpoP-V13]	387.769	4.863		QDP49257.1 hypothetical protein Tp156SUR476192_4 [Prokaryotic dsDNA virus sp.]	112.544	3.897		AKC57301.1 putative RNA-dependent RNA polymerase [Beauveria bassiana RNA virus 1]	67.1119	6.237		AAR31654.1 capsid portal protein [Human betaherpesvirus 5]	78.5348	7.541		AAK77696.1 ORF27, putative DNA polymerase [White spot syndrome virus]	262.003	6.491		CAJ43605.1 RNA-dependent RNA polymerase [Narcissus common latent virus]	222.77	7.249		AVG46397.1 DNA repair [Acanthamoeba polyphaga mimivirus]	160.857	7.249		ANQ80547.1 polyprotein [Poecivirus BCCH-449]	251.211	5.703
AGE48816.1 helicase [Paramecium bursaria Chlorella virus AP110A]	123.314	11.33		AGV99338.1 virion RNA polymerase [Escherichia phage vB_EcoP_PhAPEC5]	387.572	5.258		QDP46849.1 hypothetical protein GOVbin406_38 [Prokaryotic dsDNA virus sp.]	112.254	6.135		CEF90232.1 RNA-dependent RNA polymerase [Beauveria bassiana RNA virus 1]	66.9587	6.097		BAF76113.1 hypothetical protein [Torque teno midi virus 11]	78.4708	9.194		ASA40512.1 wsv514 [White spot syndrome virus]	261.978	6.532		AON75920.1 replicase [Jasmine virus C]	222.673	6.517		AEQ32493.1 putative hydrolase [Megavirus chiliensis]	160.331	7.102		AKR04278.1 B22R protein [Salmon gill poxvirus]	251.134	6.707
AGE56365.1 helicase [Paramecium bursaria Chlorella virus NE-JV-1]	123.312	11.33		CAR63348.1 strucutural protein [Synechococcus phage S-RSM4]	386.822	4.66		QDP63969.1 hypothetical protein Unbinned3620contig1001_15 [Prokaryotic dsDNA virus sp.]	112.169	4.965		AWT23240.1 hypothetical protein [Botrytis cinerea fusarivirus 1-S1]	66.8823	9.282		BAF76085.1 hypothetical protein [Torque teno midi virus 7]	78.4113	9.077		ALN66618.1 DNA polymerase [White spot syndrome virus]	261.969	6.491		AJD23365.1 replicase polyprotein [Yam latent virus]	222.382	6.504		AVG47510.1 DNA repair [Acanthamoeba polyphaga mimivirus]	160.331	7.102		ARO49358.2 polymerase protein [Avian paramyxovirus 15]	251.1	6.224
ALH23395.1 DNA polymerase X/NAD-dependent DNA ligase fusion protein [Chrysochromulina ericina virus]	123.243	11.33		AGY48146.1 virion assoviated RNA polymerase [Acinetobacter phage Presley]	386.418	5.499		QDP64154.1 hypothetical protein Unbinned2250contig1000_13 [Prokaryotic dsDNA virus sp.]	112.047	4.329		AXE72939.1 methyl transferase [Aspergillus fumigatus polymycovirus 1]	66.778	6.62		AAR31648.1 tegument serine/threonine protein kinase [Human betaherpesvirus 5]	78.2647	6.59		AFX59875.1 putative DNA polymerase [White spot syndrome virus]	261.969	6.491		ACE78181.2 replicase polyprotein [Hydrangea chlorotic mottle virus]	222.303	6.722		AMK61932.1 probable ubiquitin-conjugating enzyme e2 [Samba virus]	160.274	4.978		AQQ78877.1 polyprotein [Bat sapovirus]	251.045	6.517
AGE53421.1 ribonucleotide reductase large subunit [Acanthocystis turfacea Chlorella virus GM0701.1]	123.22	11.33		AIX28427.1 structural protein [Synechococcus phage ACG-2014j]	386.359	4.635		QDP52567.1 putative uncharacterized glycosyltransferase [Prokaryotic dsDNA virus sp.]	111.982	5.715		AVZ65985.1 methyltransferase [Penicillium digitatum polymycoviruses 1]	66.7569	7.658		CAB54662.1 L8R protein [Variola minor virus]	78.2451	7.936		AYO91023.1 DNA polymerase [White spot syndrome virus]	261.969	6.491		AVA17853.1 polyprotein [Birch leaf roll-associated virus]	221.874	5.868		AKI81196.1 putative ubiquitin-conjugating enzyme [Acanthamoeba polyphaga mimivirus]	160.274	4.978		ALL35267.1 polyprotein [Rodent hepatovirus KEF121Sigmas2012]	251.034	5.766
AGE54974.1 hypothetical protein PBCVMA1D_574R [Paramecium bursaria Chlorella virus MA-1D]	122.151	11.33		ADU79201.1 virion RNA polymerase [Enterobacter phage EcP1]	385.164	5.321		QDP52983.1 putative portal protein [Prokaryotic dsDNA virus sp.]	111.755	4.952		CUS18597.1 methyl transferase [Beauveria bassiana polymycovirus 1]	66.6618	5.728		ABQ43516.1 hypothetical protein [Tanapox virus]	78.07	8.536		ALN66441.1 DNA polymerase [White spot syndrome virus]	261.969	6.491		APY26397.1 polyprotein [Cacao yellow vein banding virus]	221.829	6.605		QJX74126.1 DNA-directed RNA polymerase subunit 1 [Faustovirus]	160.269	8.214		AAP44555.2 L protein [Cupixi mammarenavirus]	250.981	6.109
AGE51236.1 DNA topoisomerase II [Paramecium bursaria Chlorella virus CVG-1]	121.788	11.33		AOV59312.1 structural protein [Synechococcus phage S-CAM4]	383.482	4.609		QDP49983.1 hypothetical protein Tp1123DCM257201_60 [Prokaryotic dsDNA virus sp.]	111.639	4.393		AII80569.1 hypothetical protein [Cladosporium cladosporioides virus 1]	66.6277	7.497		ABQ43671.1 hypothetical protein [Tanapox virus]	78.07	8.536		ALZ45687.1 DNA polymerase family B [White spot syndrome virus]	261.969	6.491		AVA17861.1 polyprotein [Birch leaf roll-associated virus]	221.779	5.83		ATZ80507.1 putative site-specific DNA-methyltransferase [Bodo saltans virus]	160.195	7.424		ARU83023.1 L [Antarctic penguin virus C]	250.885	6.707
ALI95851.1 hypothetical protein OlV7_219c [Ostreococcus lucimarinus virus 7]	121.467	11.316		AOV59788.1 structural protein [Synechococcus phage S-CAM4]	383.463	4.596		QDP62234.1 hypothetical protein GOVbin2066_1, partial [Prokaryotic dsDNA virus sp.]	111.623	6.751		AYP71803.1 methyltransferase [Penicillium brevicompactum tetramycovirus 1]	66.5502	7.205		CAC21280.1 42L protein [Yaba-like disease virus]	78.0519	8.536		AWM67258.1 DNA polymerase [White spot syndrome virus]	261.912	6.491		AHN10100.1 RNA-directed RNA polymerase [Eggplant mottled dwarf nucleorhabdovirus]	221.71	6.148		AMZ02966.1 putative ubiquitin-conjugating enzyme [Mimivirus Bombay]	160.145	4.991		ADL38961.1 polyprotein [Oscivirus A2]	250.761	5.703
AET84547.1 DNA gyrase subunit B [Ostreococcus lucimarinus virus OlV4]	121.467	11.316		AOV59550.1 structural protein [Synechococcus phage S-CAM4]	383.454	4.609		QDP58431.1 hypothetical protein GOVbin564_38 [Prokaryotic dsDNA virus sp.]	111.436	4.558		BAT62479.1 capsid protein [Red clover powdery mildew-associated totivirus 2]	66.097	4.991		ADV15633.1 large T antigen [Human polyomavirus 9]	77.9604	6.008		AAL88907.1 WSSV039 [Shrimp white spot syndrome virus]	261.884	6.532		ASA40123.1 ORF3 [Dioscorea bacilliform virus]	221.647	5.588		AVL94951.1 putative ubiquitin-conjugating enzyme E2 [Moumouvirus australiensis]	160.009	4.94		AGV08598.1 polyprotein [Eel picornavirus 1]	250.678	5.677
ADQ91599.1 hypothetical protein OlV1_223c [Ostreococcus lucimarinus virus 1]	121.463	11.316		AIX23977.1 structural protein [Synechococcus phage ACG-2014j]	383.44	4.609		QDP66698.1 hypothetical protein Unbinned1446contig1005_19 [Prokaryotic dsDNA virus sp.]	111.347	4.228		ALO50133.1 66 kDa protein [Penicillium aurantiogriseum partiti-like virus]	66.07	7.161		ABU55896.1 ORF1 [Torque teno mini virus 12]	77.6532	9.282		AKN56888.1 RNA-dependent RNA polymerase [Ferak virus]	261.801	5.931		ABS89245.1 replicase [Coleus vein necrosis virus]	221.46	6.532		QKU33696.1 hypothetical protein [Tupanvirus deep ocean]	159.997	5.626		AEU08865.1 RNA polymerase [Tailam virus]	250.653	6.693
AGH31044.1 DNA topoisomerase IIB [Micromonas pusilla virus 12T]	121.353	11.316		AIX45002.1 structural protein [Synechococcus phage ACG-2014e]	383.198	4.635		AYV86980.1 hypothetical protein Sylvanvirus16_21 [Sylvanvirus sp.]	111.3	6.338		ASV63094.1 putative methyltransferase [Colletotrichum camelliae filamentous virus 1]	65.7908	5.537		AAA60810.1 homolog of vaccinia virus CDS I8R (RNA helicase); putative [Variola major virus]	77.5745	8.039		APG79288.1 RNA-dependent RNA polymerase [Hubei diptera virus 5]	261.699	6.224		AOT55662.1 RNA-directed RNA polymerase [Physostegia chlorotic mottle virus]	221.187	6.046		AGD92269.1 putative WD repeat-containing protein [Megavirus lba]	159.809	4.469		AFH89833.1 polyprotein [Turkey calicivirus]	250.606	6.148
AFC35140.1 hypothetical protein OtV6_232c [Ostreococcus tauri virus RT-2011]	121.333	11.316		AIX20548.1 structural protein [Synechococcus phage ACG-2014e]	383.198	4.635		AYV86694.1 hypothetical protein Sylvanvirus6_35 [Sylvanvirus sp.]	111.226	5.69		AIW81425.1 RNA-dependent RNA polymerase [Colletotrichum higginsianum non-segmented dsRNA virus 1]	65.7897	7.556		CAA49003.1 K8R [Variola virus]	77.5445	8.039		AIS74637.1 RNA-dependent RNA polymerase, partial [Calchaqui virus]	261.561	6.211		ACB32249.1 replicase polyprotein [Hop mosaic virus]	221.187	6.491		AEQ32862.1 putative WD repeat-containing protein [Megavirus chiliensis]	159.527	4.495		AYN62588.1 polymerase [Salmon aquaparamyxovirus]	250.58	5.69
ALI95340.1 hypothetical protein OmV1_229c [Ostreococcus mediterraneus virus 1]	121.331	11.316		AIX29763.1 structural protein [Synechococcus phage ACG-2014e]	383.198	4.635		QDP46083.1 hypothetical protein Tp172DCM1112201_14 [Prokaryotic dsDNA virus sp.]	111.212	4.469		AIJ01443.1 RNA-dependent RNA polymerase [Alternaria longipes dsRNA virus 1]	65.655	7.22		BAF76109.1 hypothetical protein [Torque teno midi virus 10]	77.4674	9.399		AAK77835.1 ORF166 [White spot syndrome virus]	261.405	5.499		AAY21794.1 1a polyprotein [Tomato chlorosis virus]	221.016	7.761		AKE98367.1 RNA-dependent RNA polymerase [Trichomonas vaginalis virus 1]	159.493	7.424		AVM86019.1 L protein [Mount Mabu Lophuromys virus 1]	250.524	6.781
AGH30936.1 hypothetical protein MPVG_00115 [Micromonas pusilla virus 12T]	121.287	11.316		QEG09290.1 DNA-directed RNA polymerase I [Stenotrophomonas phage Pokken]	383.155	5.169		QDP46415.1 hypothetical protein GOVbin1709_77 [Prokaryotic dsDNA virus sp.]	110.997	4.52		AXE72935.1 RNA-dependent RNA polymerase [Aspergillus fumigatus partitivirus 2]	65.6364	8.083		ABU55893.1 ORF1 [Torque teno mini virus 11]	77.444	9.282		AJD77607.1 RNA-dependent RNA polymerase [Maprik virus]	261.291	6.097		ACM45979.1 putative replicase polyprotein [Helleborus net necrosis virus]	220.929	6.722		ANB50775.1 hypothetical protein [Powai lake megavirus]	159.256	6.795		CCR60600.1 polyprotein [Sebokele virus 1]	250.516	5.677
AGE53259.1 Chlorovirus glycoprotein repeat domain-containing protein [Paramecium bursaria Chlorella virus Fr5L]	121.263	11.316		AIX26801.1 structural protein [Synechococcus phage ACG-2014i]	383.138	4.685		QDP65437.1 putative minor tail protein [Prokaryotic dsDNA virus sp.]	110.939	4.609		CCF23068.1 hypothetical protein [Aspergillus foetidus dsRNA mycovirus]	65.0136	5.092		AST09470.1 RNA-helicase DExH-NPH-II domain [NY_014 poxvirus]	77.4243	7.79		ASK12200.1 RNA-dependent RNA polymerase [Lasius neglectus virus 1]	261.247	6.249		CAB70969.1 replicase-associated protein [Poinsettia mosaic virus]	220.54	8.185		AEX61384.1 collagen-like protein 7 [Megavirus courdo7]	159.039	4.851		AER23679.1 RNA polymerase [Lloviu cuevavirus]	250.514	7.834
ABY28024.1 putative DNA topoisomerase II [Ostreococcus tauri virus OtV5]	121.216	11.316		AGC35218.1 hypothetical protein [Escherichia phage PBECO4]	383.133	4.482		QDP60249.1 putative uncharacterized glycosyltransferase [Prokaryotic dsDNA virus sp.]	110.923	5.919		QAU09251.1 hypothetical protein [Magnaporthe oryzae polymycovirus 1]	65.0011	7.892		CAB54653.1 S1L protein [Variola minor virus]	77.4156	7.293		AHH60914.1 hypothetical protein [Wallerfield virus]	260.819	6.033		AAW57421.1 ORF 1a [Blackberry yellow vein-associated virus]	220.447	7.658		ADO18685.1 probable ubiquitin-conjugating enzyme E2 [Acanthamoeba polyphaga mimivirus]	159.008	4.94		CAB40546.1 polyprotein [Porcine teschovirus 1]	250.488	6.517
CBI70210.1 DNA topoisomerase II [Ostreococcus tauri virus 2]	121.154	11.316		AYR04234.1 virion RNA polymerase [Escherichia phage OLB145]	382.737	5.499		QDP59401.1 hypothetical protein Unbinned2299contig1001_18 [Prokaryotic dsDNA virus sp.]	110.88	4.546		BAM28636.1 hypothetical protein [Magnaporthe oryzae chrysovirus 1]	63.4677	7.073		AAA60801.1 homolog of vaccinia virus CDS O1L; putative [Variola major virus]	77.3945	7.176		ATJ04174.1 polymerase [Anopheles A virus]	260.659	6.224		AIZ76637.2 replicase polyprotein [Elderberry carlavirus E]	220.429	6.942		AUV58803.1 serine threonine kinase receptor, partial [Bandra megavirus]	158.84	5.563		ACL97360.2 L protein [Nariva virus]	250.361	6.326
AFK65783.1 topoisomerase II [Ostreococcus lucimarinus virus OlV6]	121.154	11.316		AHI60130.1 virion-associated RNA polymerase [Erwinia phage Ea9-2]	382.621	5.181		QDP54245.1 hypothetical protein Unbinned4234contig1003_31 [Prokaryotic dsDNA virus sp.]	110.798	4.558		AKR15080.1 RNA-dependent RNA polymerase [Pseudogymnoascus destructans partitivirus-pa]	62.6967	7.922		ABU55889.1 ORF1 [Torque teno mini virus 10]	77.3891	9.136		AGX00981.1 RNA-dependent RNA polymerase [Murrumbidgee virus]	260.583	6.59		CAD56790.1 RNA-dependent RNA polymerase [Lily symptomless virus]	220.404	6.649		ADO18502.1 collagen-like protein 2 [Acanthamoeba polyphaga mimivirus]	158.703	8.375		AWS20965.1 polyprotein [Rhimavirus A]	250.294	5.283
AGH31106.1 topoisomerase 2 [Ostreococcus lucimarinus virus OlV5]	121.074	11.316		QDF14948.1 virion RNA polymerase [Escherichia phage vB_EcoP_3HA13]	382.569	5.537		QDP65281.1 putative tail tape measure protein [Prokaryotic dsDNA virus sp.]	110.737	6.249		CAJ31886.1 RNA-dependent RNA polymerase [Ophiostoma partitivirus 1]	62.6942	8.302		CAA48994.1 Q1L [Variola virus]	77.3053	6.898		AKY03285.1 hypothetical protein AmFV_0221 [Apis mellifera filamentous virus]	260.549	4.469		AEV51822.1 replicase [Garlic common latent virus]	220.225	6.465		AAV50469.1 collagen triple helix repeat containing protein [Acanthamoeba polyphaga mimivirus]	158.703	8.375		ACJ82944.1 large polymerase [Avian avulavirus 9]	250.171	6.62
ALI95607.1 hypothetical protein OlV2_244c [Ostreococcus lucimarinus virus 2]	121.026	11.316		AUV59054.1 hypothetical protein [Escherichia phage PMBT57]	382.514	5.499		QDP63323.1 hypothetical protein GOVbin703_70 [Prokaryotic dsDNA virus sp.]	110.72	5.016		ALO50131.1 62 kDa protein [Penicillium aurantiogriseum partitivirus 1]	62.6695	7.834		ABU55878.1 ORF1 [Torque teno midi virus 4]	77.3047	9.78		APG77468.1 hypothetical protein [Sanxia picorna-like virus 4]	260.452	5.995		ABW69734.1 replicase [Ligustrum necrotic ringspot virus]	220.197	6.211		AFX92403.1 putative WD repeat-containing protein [Megavirus courdo11]	158.481	4.457		ADN88287.1 polyprotein [Calicivirus chicken/V0021/Bayern/2004]	249.907	6.478
AFK66029.1 topoisomerase 2 [Ostreococcus lucimarinus virus OlV3]	121.016	11.316		AAO24831.2 virion RNA polymerase [Escherichia virus N4]	382.495	5.512		QDP66378.1 putative tail fiber protein [Prokaryotic dsDNA virus sp.]	110.682	4.685		AAK59379.1 RNA-dependent RNA polymerase [Discula destructiva virus 2]	62.4498	6.766		BAF76105.1 hypothetical protein [Torque teno midi virus 9]	77.2899	9.502		APG77565.1 replicase [Beihai barnacle virus 3]	260.282	5.817		ABE97935.1 polyprotein [Passiflora latent virus]	220.134	7.38		AVL93694.1 putative WD repeat-containing protein [Megavirus vitis]	158.423	4.457		AFX60883.1 large polymerase protein [Avian paramyxovirus 4]	249.834	6.883
AAC96508.3 hypothetical protein [Paramecium bursaria Chlorella virus 1]	120.898	11.316		ANJ65200.1 putative virion RNA polymerase [Erwinia phage vB_EamP_Frozen]	382.431	5.169		QDP48481.1 hypothetical protein Unbinned6747contig1000_39 [Prokaryotic dsDNA virus sp.]	110.628	4.876		AAG59816.1 RNA-dependent RNA polymerase [Discula destructiva virus 1]	62.4037	6.122		AIK19239.1 hypothetical protein ALH8_gp2 [Torque teno mini virus ALH8]	77.0599	9.004		AKO90162.1 RNA-dependent RNA polymerase [Lukuni virus]	260.26	6.008		ADE45274.1 RNA-dependent RNA polymerase [Potato yellow dwarf nucleorhabdovirus]	220.008	6.956		AMN83231.1 hypothetical protein E24_00311 [Faustovirus]	158.372	6.942		AJI43724.1 polyprotein [African bat icavirus PREDICT-06105]	249.796	5.982
AGE54396.1 DNA topoisomerase II [Paramecium bursaria Chlorella virus IL-5-2s1]	120.846	11.301		ANJ65375.1 putative virion RNA polymerase [Erwinia phage vB_EamP_Gutmeister]	382.431	5.169		AGC34391.1 ribonucleotide reductase alpha subunit [Halovirus HVTV-1]	110.346	4.279		AAN86834.2 RNA-dependent RNA polymerase [Penicillium stoloniferum virus S]	62.3381	8.112		AAR31641.1 DNA packaging terminase subunit 1 [Human betaherpesvirus 5]	77.0344	7.307		ALC78364.1 RNA-dependent RNA polymerase [Kairi virus]	260.106	6.351		AAS57938.4 polyprotein [Mint vein banding-associated virus]	219.774	6.985		AMN84212.1 hypothetical protein D5a_00308 [Faustovirus]	158.372	6.942		ACF60579.1 RNA-dependent RNA polymerase [Avian paramyxovirus 4]	249.749	6.766
AET84951.1 DNA topoisomerase IIB [Micromonas pusilla virus SP1]	120.707	11.301		ANJ65299.1 putative virion RNA polymerase [Erwinia phage vB_EamP_Rexella]	382.373	5.181		QDP55446.1 putative tip attachment protein J [Prokaryotic dsDNA virus sp.]	110.216	4.698		ABV30675.1 putative RNA dependent RNA polymerase [Aspergillus ochraceous virus]	62.3009	8.053		AAC40788.1 U74 [Human betaherpesvirus 7]	77.0283	5.792		APG77509.1 hypothetical protein 1 [Hubei myriapoda virus 3]	259.875	6.576		ANV22093.1 replicase polyprotein [Grapevine Red Globe virus]	219.69	7.088		AMN85200.1 hypothetical protein E23_00310 [Faustovirus]	158.372	6.942		AAQ23993.1 large protein [Mossman virus]	249.712	6.198
AGE52659.1 DNA topoisomerase II [Paramecium bursaria Chlorella virus CvsA1]	120.66	11.301		AFA44343.1 hypothetical protein RaK2_0070 [Klebsiella phage vB_KleM_RaK2]	382.239	4.291		QDP66922.1 hypothetical protein Unbinned4409contig1002_23 [Prokaryotic dsDNA virus sp.]	110.195	8.302		AAT48886.1 putative RNA-dependent RNA polymerase [Gremmeniella abietina RNA virus MS2]	62.2726	8.126		AFN02458.1 large T antigen [MW polyomavirus]	76.9847	6.097		AXZ96250.1 RNA-dependent RNA polymerase [Bozo virus]	259.695	6.664		AEI98823.2 polyprotein [Grapevine vein clearing virus]	219.477	6.81		AIB52005.1 hypothetical protein PRJ_Fausto_00293 [Faustovirus]	158.372	6.942		ADL38959.1 polyprotein [Oscivirus A1]	249.565	5.639
AGE57450.1 DNA topoisomerase II [Paramecium bursaria Chlorella virus NE-JV-4]	120.651	11.301		QCW18953.1 hypothetical protein 7t3_0432 [Salmonella phage 7t3]	382.066	4.444		QDP49124.1 hypothetical protein Unbinned706contig1001_3 [Prokaryotic dsDNA virus sp.]	110.166	3.948		CAJ01909.1 RNA-dependent RNA polymerase [Penicillium stoloniferum virus S]	62.2089	8.024		BAA86945.1 unnamed protein product [Torque teno mini virus 6]	76.9831	8.96		AXY54926.1 RNA-dependent RNA polymerase [Athtab bunya-like virus]	259.622	6.224		AFN61353.1 RNA-dependent RNA polymerase [Potato virus H]	219.294	6.517		QJX70796.1 hypothetical protein F-liban_27 [Faustovirus]	158.319	4.609		ABX57743.1 RNA polymerase [Salmon aquaparamyxovirus]	249.544	5.868
AGE48534.1 DNA topoisomerase II [Paramecium bursaria Chlorella virus AN69C]	120.651	11.301		QIG62778.1 hypothetical protein SEPL_165 [Salmonella phage SE_PL]	382.066	4.444		AGM11635.1 ribonucleotide reductase [Halovirus HCTV-5]	110.16	4.304		AIN34927.1 RNA-dependent RNA polymerase [Verticillium dahliae partitivirus 1]	62.1838	7.497		BAO56902.1 NS1 [Bufavirus-3]	76.7365	6.854		AVH76845.1 ORF1 [Andrena haemorrhoa nege-like virus]	259.606	6.109		AAY53914.2 replication polyprotein [Potato rough dwarf virus]	219.194	6.517		AGC02121.1 putative DNA repair protein [Acanthamoeba polyphaga moumouvirus]	158.121	6.781		APR73552.1 polyprotein [Chicken calicivirus]	249.522	6.364
AGE51642.1 DNA topoisomerase II [Paramecium bursaria Chlorella virus CviKI]	120.636	11.301		QGZ14550.1 hypothetical protein [Photobacterium phage PDCC-1]	382.041	4.253		AGM11379.1 DNA polymerase elongation subunit (family B) [Halovirus HGTV-1]	110.112	4.431		AAM12240.1 putative replicase [Gremmeniella abietina RNA virus MS1]	62.1457	8.492		ANH58872.1 ORF1 [Torque teno mini virus 18]	76.6588	9.194		ATU83354.1 ORF203 [White spot syndrome virus]	259.524	5.067		AIB53751.1 polyprotein [Pagoda yellow mosaic associated virus]	218.777	5.817		AQN68494.1 putative DNA repair protein [Saudi moumouvirus]	158.094	6.854		AAC96311.1 RNA dependent RNA polymerase [Bovine orthopneumovirus]	249.494	7.849
AGE58514.1 DNA topoisomerase II [Paramecium bursaria Chlorella virus NY-2B]	120.603	11.301		AZU98206.1 hypothetical protein CPT_Munch_262 [Salmonella phage Munch]	381.92	4.431		QDP66800.1 hypothetical protein Unbinned6201contig1000_23 [Prokaryotic dsDNA virus sp.]	109.9	4.762		AKE49497.1 hypothetical protein [Botryosphaeria dothidea virus 1]	62.0128	7.922		AST09460.1 Membrane protein [NY_014 poxvirus]	76.5694	7.263		ALN66334.1 hypothetical protein [White spot syndrome virus]	259.453	5.067		ACN58188.1 RNA-dependent RNA polymerase [Red clover vein mosaic virus]	218.663	5.893		AKI79332.1 putative hydrolase [Acanthamoeba polyphaga mimivirus]	158.002	7.073		AAL49402.1 RNA-dependent RNA polymerase major subunit [Bovine respiratory syncytial virus ATCC51908]	249.494	7.849
AGE55077.1 DNA topoisomerase II [Paramecium bursaria Chlorella virus MA-1D]	120.514	11.301		AIT14472.1 hypothetical protein PBI_121Q_582 [Escherichia phage 121Q]	381.877	4.469		QDP55466.1 hypothetical protein Unbinned176contig1000_3 [Prokaryotic dsDNA virus sp.]	109.467	5.232		BBC77402.1 putative RNA-dependent RNA polymerase [Pythium nunn virus 1]	61.0871	8.141		CAF05711.1 E1 protein [Human papillomavirus 94]	76.5558	4.863		ASA40404.1 wsv143 [White spot syndrome virus]	259.453	5.067		AGV08293.1 ORF3 [Piper yellow mottle virus]	218.605	5.868		EJN40984.1 putative DNA repair protein [Acanthamoeba polyphaga lentillevirus]	157.941	7		CAA65613.1 polyprotein [Equine rhinitis A virus]	249.448	6.097
AGE54370.1 Chlorovirus glycoprotein repeat domain-containing protein [Paramecium bursaria Chlorella virus IL-5-2s1]	120.316	11.301		QDF13874.1 hypothetical protein vBEcoMphAPEC6_gp245 [Escherichia phage vB_EcoM_phAPEC6]	381.877	4.469		QDP52949.1 hypothetical protein Tp165SUR256671_30 [Prokaryotic dsDNA virus sp.]	109.399	5.486		AGR45851.1 RNA-dependent RNA polymerase [Ustilaginoidea virens partitivirus 2]	60.3729	7.6		AAC40780.1 U60 [Human betaherpesvirus 7]	76.4116	7.439		AAK77753.1 ORF84 [White spot syndrome virus]	259.312	5.067		ACF60613.1 ORF3 [Cycad leaf necrosis virus]	218.598	5.779		AEQ60752.1 putative DNA repair protein [Acanthamoeba castellanii mamavirus]	157.941	7		AEM05833.1 polyprotein [Mouse Mosavirus]	249.371	5.321
AGE51229.1 Chlorovirus glycoprotein repeat domain-containing protein [Paramecium bursaria Chlorella virus CVG-1]	120.262	11.301		QBO61830.1 hypothetical protein G17_00341 [Escherichia phage vB_EcoM_G17]	381.863	4.469		QDP64455.1 hypothetical protein Tp156MES38741_46 [Prokaryotic dsDNA virus sp.]	109.382	6.059		AKM52549.1 RNA-dependent RNA polymerase [Ustilaginoidea virens unassigned RNA virus HNND-1]	59.5402	6.737		CAA52491.1 envelope protein [Human papillomavirus type 10]	76.3693	4.762		AYO90852.1 wsv143 [White spot syndrome virus]	259.283	5.067		AHI90954.1 polyprotein [Hibiscus bacilliform virus GD1]	218.402	5.804		ADO18704.1 uncharacterized hydrolase [Acanthamoeba polyphaga mimivirus]	157.914	7.073		ARU83017.1 L [Antarctic penguin virus B]	248.997	6.249
ABT14072.1 hypothetical protein MT325_M518L [Paramecium bursaria chlorella virus MT325]	120.259	11.301		BBM62145.1 hypothetical protein EO157G_5560 [Escherichia phage SP27]	381.863	4.469		AYV87042.1 hypothetical protein Sylvanvirus20_8 [Sylvanvirus sp.]	109.379	5.003		ALO50137.1 59 kDa protein [Pleospora typhicola fusarivirus 1]	58.9928	7.761		CAA58366.1 helicase/primase complex [Human betaherpesvirus 6A]	76.3164	5.258		AFX59519.1 WSSV198 [White spot syndrome virus]	259.252	5.067		ATY38959.1 RNA-dependent RNA polymerase [Maize Iranian mosaic nucleorhabdovirus]	218.364	6.16		BAV61668.1 putative hydrolase [Acanthamoeba castellanii mimivirus]	157.914	7.073		AEH58025.1 protein L [Berrimah virus]	248.925	6.898
AAC96932.2 DNA topoisomerase II [Paramecium bursaria Chlorella virus 1]	120.193	11.286		AXC36790.1 hypothetical protein [Escherichia phage UB]	381.845	4.469		QDP48034.1 hypothetical protein Tp1125DCM102451_40 [Prokaryotic dsDNA virus sp.]	109.295	4.609		AOF47284.1 putative coat protein [Sophora japonica powdery mildew-associated partitivirus]	58.5012	6.693		SPC53501.1 U60/66 [Human betaherpesvirus 6A]	76.2321	7.541		ALN66491.1 hypothetical protein [White spot syndrome virus]	259.212	5.067		ABA60889.1 polymerase [Maize Iranian mosaic nucleorhabdovirus]	218.282	6.122		BAV62656.1 putative DNA repair protein [Acanthamoeba castellanii mimivirus]	157.914	7.073		ARV85980.1 large polymerase protein [Avian paramyxovirus UPO216]	248.796	6.898
AGE48884.1 Chlorovirus glycoprotein repeat domain-containing protein [Paramecium bursaria Chlorella virus AP110A]	120.147	11.286		BAQ02794.1 hypothetical protein [Klebsiella phage K64-1]	381.643	4.266		QDP65577.1 hypothetical protein Tp1124DCM108671_20 [Prokaryotic dsDNA virus sp.]	109.295	4.609		AVZ65987.1 RNA dependent RNA polymerase [Penicillium digitatum narna-like virus 1]	58.1564	5.016		ACV30144.1 E1 [Human papillomavirus 117]	76.2264	4.8		AAL89066.1 WSSV198 [Shrimp white spot syndrome virus]	259.212	5.067		CAC83714.1 RNA-dependent RNA-polymerase [Garlic latent virus]	218.201	6.237		AAV50819.1 putative DNA repair protein [Acanthamoeba polyphaga mimivirus]	157.914	7.073		ACB46872.1 large polymerase protein [Avian avulavirus 3]	248.661	6.338
AGE49898.1 Chlorovirus glycoprotein repeat domain-containing protein [Paramecium bursaria Chlorella virus Can18-4]	120.134	11.286		QDH47554.1 hypothetical protein [Vibrio phage USC-1]	381.405	4.291		QDP57526.1 hypothetical protein Unbinned2072contig1001_40 [Prokaryotic dsDNA virus sp.]	109.163	5.347		AIT56395.1 RNA directed RNA polymerase [Ustilaginoidea virens RNA virus M]	57.1006	5.563		AGC03170.1 large T antigen [STL polyomavirus]	75.8879	5.881		APG78537.1 hypothetical protein 1 [Wenzhou picorna-like virus 37]	259.159	7.073		AEQ35300.1 RNA dependent RNA Polymerase [Mirabilis jalapa mottle virus]	218.199	6.517		AMZ02999.1 putative hydrolase [Mimivirus Bombay]	157.914	7.073		AGH32603.1 large polymerase protein [Avian avulavirus 12]	248.643	6.262
AET73305.1 hypothetical protein EMVG_00019 [Emiliania huxleyi virus PS401]	120.127	11.286		QCW23175.1 hypothetical protein [Vibrio phage 5 TSL-2019]	381.405	4.291		AYV86973.1 hypothetical protein Sylvanvirus16_14 [Sylvanvirus sp.]	109.086	5.461		ACO37246.1 putative coat protein [Heterobasidion partitivirus 3]	57.0418	6.766		AAA47043.1 5' end of the coding region for ORF E1 not determined, partial [Human papillomavirus type 42]	75.7517	5.957		AWM67156.1 hypothetical protein [White spot syndrome virus]	259.155	5.067		AYF57455.1 polyprotein [Potato virus U]	218.01	6.02		ALR84144.1 putative hydrolase [Niemeyer virus]	157.914	7.073		AFR23540.1 polymerase [Adelaide River virus]	248.627	7.673
APC25814.1 DNA topoisomerase II [Only Syngen Nebraska virus 5]	119.816	11.286		AUR80908.1 putative invasin [Vibrio phage Aphrodite1]	381.343	4.291		QDP64348.1 hypothetical protein GOVbin52_21 [Prokaryotic dsDNA virus sp.]	109.046	4.418		AHL25152.1 capsid protein [Heterobasidion partitivirus 12]	56.984	6.781		ADE45435.1 large T antigen [Human polyomavirus 6]	75.6516	5.499		AJG39120.1 RNA-dependent RNA polymerase [Sanxia Water Strider Virus 5]	259.141	7.205		AAU95075.1 putative polyprotein [Banana streak VN virus]	217.926	5.614		AHJ40214.1 DNA repair protein [Samba virus]	157.914	7.073		ACI47553.1 large polymerase [Avian avulavirus 3]	248.433	6.576
QDF45925.1 ATP-dependent RNA helicase [Chrysochromulina parva virus]	119.358	11.286		AQW88760.1 hypothetical protein BF_0235 [Serratia phage BF]	381.311	4.482		QDP66607.1 hypothetical protein Tp1111DCM1126091_113 [Prokaryotic dsDNA virus sp.]	109.029	3.935		AHL25163.1 capsid protein [Heterobasidion partitivirus 15]	56.436	6.275		CAA58368.2 U76 [Human betaherpesvirus 6A]	75.6218	8.287		ALZ45740.1 hypothetical protein [White spot syndrome virus]	259.125	5.067		AAY99427.1 ORFIII [Banana streak virus Acuminata Yunnan]	217.824	5.614		AKI81228.1 putative hydrolase [Acanthamoeba polyphaga mimivirus]	157.914	7.073		AGL33555.1 large protein [Phocine morbillivirus]	248.362	7.351
AGE59835.1 DNA topoisomerase II [Acanthocystis turfacea Chlorella virus TN603.4.2]	119.206	11.272		AWN06210.1 virion-associated RNA polymerase [Erwinia phage phiEaP-8]	381.27	5.067		QDP49162.1 hypothetical protein Unbinned2990contig1002_9 [Prokaryotic dsDNA virus sp.]	108.941	6.868		AAF22957.1 ORF1 [Diaporthe ambigua RNA virus 1]	56.0037	7.746		SPC53468.1 DR1 [Human betaherpesvirus 6A]	75.6032	8.536		ANB45710.1 RNA-dependent RNA polymerase [Anadyr virus]	258.838	6.532		CAA76071.1 replicase protein [Physalis mottle virus]	217.72	7.907		AKI80286.1 putative DNA repair protein [Acanthamoeba polyphaga mimivirus]	157.791	7.176		ARU83011.1 L [Antarctic penguin virus A]	248.29	6.313
AGE49895.1 Chlorovirus glycoprotein repeat domain-containing protein [Paramecium bursaria Chlorella virus Can18-4]	119.17	11.272		AIX17309.1 structural protein [Synechococcus phage ACG-2014b]	381.203	4.38		QDP54244.1 putative minor tail protein [Prokaryotic dsDNA virus sp.]	108.923	4.711		AHL25154.1 capsid protein [Heterobasidion partitivirus 13]	55.8681	6.008		SPC53506.1 DR1 [Human betaherpesvirus 6A]	75.6032	8.536		APG77999.1 hypothetical protein 1 [Hubei picorna-like virus 8]	258.833	5.639		AJP16553.1 RNA-dependent RNA polymerase [Alfalfa latent virus]	217.668	5.601		BAV61287.1 collagen-like protein 2 [Acanthamoeba castellanii mimivirus]	157.641	8.375		CAA66935.2 L protein [Rinderpest virus (strain Kabete O)]	248.213	7.351
AGE56369.1 DNA topoisomerase II [Paramecium bursaria Chlorella virus NE-JV-1]	119.148	11.272		AFC21680.1 hypothetical protein GAP32_230 [Cronobacter phage vB_CsaM_GAP32]	381.19	4.546		QDP63942.1 putative minor tail protein [Prokaryotic dsDNA virus sp.]	108.824	8.434		AHL25156.1 capsid protein [Heterobasidion partitivirus 13]	55.8091	6.148		ADE45465.1 large T antigen [Human polyomavirus 7]	75.5298	5.893		APG77437.1 hypothetical protein 3 [Hubei picorna-like virus 82]	258.69	6.275		ADN88182.1 polyprotein [Pineapple bacilliform CO virus]	217.64	5.397		BAV62275.1 collagen-like protein 2 [Acanthamoeba castellanii mimivirus]	157.641	8.375		BAV03985.1 large polymerase protein [Avian paramyxovirus goose/Shimane/67/2000]	248.209	6.402
AGE57739.1 DNA topoisomerase II [Acanthocystis turfacea Chlorella virus NTS-1]	119.076	11.272		AEJ81598.1 virion encapsidated RNAP [Erwinia phage vB_EamP-S6]	380.572	5.067		AYV86517.1 hypothetical protein Sylvanvirus2_13 [Sylvanvirus sp.]	108.783	5.207		AMW07366.2 coat protein [Rhizoctonia solani dsRNA virus 3]	55.706	6.097		CAC21332.1 94L protein [Yaba-like disease virus]	75.4285	6.122		AXP32030.1 RNA-dependent RNA polymerase protein [Main Drain virus]	258.639	6.351		ATD53314.1 polyprotein [Peach leaf pitting-associated virus]	217.498	5.753		AEJ34432.1 collagen triple helix repeat-containing protein [Acanthamoeba polyphaga mimivirus]	157.641	8.375		AAC26996.1 large polymerase protein L [Canine morbillivirus]	248.19	7.249
AGE48554.1 Chlorovirus glycoprotein repeat domain-containing protein [Paramecium bursaria Chlorella virus AN69C]	118.952	11.272		QAY00475.1 hypothetical protein Ecwhy1_196 [Escherichia phage Ecwhy_1]	380.459	4.406		QDP56022.1 hypothetical protein Unbinned4409contig1001_41 [Prokaryotic dsDNA virus sp.]	108.723	5.359		ADV15442.1 putative coat protein [Heterobasidion partitivirus 1]	55.6944	7.366		CAA58349.2 glycoprotein gQ [Human betaherpesvirus 6A]	75.4001	7.059		ATI21264.1 polyprotein, partial [Achiote virus]	258.339	6.62		ATZ69472.1 ORF3 polyprotein [Cacao swollen shoot Ghana K virus]	217.41	5.779		AVL94980.1 putative DNA repair protein [Moumouvirus australiensis]	157.638	6.415		AKE37997.1 RNA-dependent RNA polymerase [Nova virus]	248.185	6.722
AAK14511.1 EsV-1-93 [Ectocarpus siliculosus virus 1]	118.875	11.272		AUR87175.1 coil containing protein [Vibrio phage 1.097.O._10N.286.49.B3]	379.847	5.08		QDP46355.1 hypothetical protein GOVbin1709_17 [Prokaryotic dsDNA virus sp.]	108.694	4.889		APC23180.1 hypothetical protein [Sodiomyces alkalinus fusarivirus 1]	55.6594	8.536		ABQ43569.1 4b core protein [Tanapox virus]	75.3424	6.148		ATJ04182.1 polymerase [Potosi virus]	258.269	6.44		ANV20887.1 ORF3 protein [Dioscorea bacilliform RT virus 1]	217.364	5.626		QKE50252.1 hypothetical protein F-VV10_0132 [Faustovirus]	157.57	5.563		ALL35272.1 polyprotein [Bat hepatovirus]	248.113	5.868
AGM15458.1 transcription termination factor [Phaeocystis globosa virus]	118.808	11.272		AVJ48977.2 virion RNA polymerase [Klebsiella phage KP8]	378.999	5.347		QDP51335.1 hypothetical protein GOVbin630_33 [Prokaryotic dsDNA virus sp.]	108.615	8.726		CAG77603.1 putative coat protein [Amasya cherry disease-associated mycovirus]	55.4594	5.601		ABQ43724.1 4b core protein [Tanapox virus]	75.3424	6.148		QCI62735.1 RNA-dependent RNA polymerase [Caimito virus]	258.205	6.008		AZP55475.1 RNA-dependent RNA polymerase [Morogoro maize-associated virus]	217.364	6.402		QJX73824.1 hypothetical protein F-E9_51 [Faustovirus]	157.285	4.914		CAE55659.1 large protein [Dolphin morbillivirus]	248.071	7.395
AET73816.1 hypothetical protein PGBG_00108 [Phaeocystis globosa virus 14T]	118.808	11.272		AOV61779.1 structural protein [Synechococcus phage S-WAM2]	378.851	4.66		QDP63963.1 hypothetical protein Unbinned3620contig1001_9 [Prokaryotic dsDNA virus sp.]	108.257	7.293		BAP16393.1 hypothetical protein [Rosellinia necatrix fusarivirus 1]	55.4286	8.478		ADQ85954.1 E1 [Human papillomavirus type 131]	75.1153	5.016		AXZ96246.1 RNA-dependent RNA polymerase [Birao virus]	258.029	6.313		AAV92087.1 L [Taro vein chlorosis nucleorhabdovirus]	217.363	6.135		QJX71299.1 hypothetical protein F-LCD7_0050 [Faustovirus]	157.258	4.813		AHV90410.1 polyprotein [Tortoise rafivirus A]	247.917	6.071
AET72995.1 hypothetical protein PGAG_00106 [Phaeocystis globosa virus 12T]	118.808	11.272		AMO43110.1 structural protein [Cyanophage S-RIM32]	376.368	4.647		AGM11889.1 ribonucleotide reductase [Halovirus HCTV-1]	108.165	4.164		CAH03669.1 putative coat protein [Cherry chlorotic rusty spot associated partitivirus]	55.3984	5.512		AFX73379.1 VP4 [Lebombo virus]	74.718	7.571		APG79001.1 hypothetical protein [Changjiang picorna-like virus 2]	258.012	6.262		AAA61797.1 methyltransferase [Lettuce infectious yellows virus]	217.266	7.775		QJX72811.1 hypothetical protein F-VV57_0049 [Faustovirus]	157.238	4.838		AJF23125.1 polyprotein [Lesavirus 1]	247.903	5.563
AGE55728.1 DNA topoisomerase II [Acanthocystis turfacea Chlorella virus MN0810.1]	118.403	11.272		QEM41168.1 RNA polymerase [Pseudomonas phage Zuri]	375.32	5.143		QDP56408.1 hypothetical protein Tp152SUR00d2C52646391_4 [Prokaryotic dsDNA virus sp.]	108.029	4.914		ANC52165.1 P7 [Sclerotinia sclerotiorum mycoreovirus 4]	55.2019	5.207		AST09443.1 IEV protein [NY_014 poxvirus]	74.6956	6.262		ACV95629.1 RNA dependent RNA polymerase [Tensaw virus]	257.934	6.313		AKN20456.1 replicase [Pea streak virus]	217.064	5.563		AGF85460.1 hypothetical protein glt_00652 [Moumouvirus goulette]	157.199	4.876		AGW23849.1 RNA-dependent RNA polymerase [Bowe virus]	247.859	6.427
AGE56710.1 DNA topoisomerase II [Acanthocystis turfacea Chlorella virus NE-JV-2]	118.37	11.272		QHJ78144.1 hypothetical protein [Siphoviridae sp.]	375.192	5.397		QDP51575.1 hypothetical protein Unbinned2026contig1000_30 [Prokaryotic dsDNA virus sp.]	108.018	5.118		BAC07520.1 P7 [Mycoreovirus 3]	55.0697	4.902		AAC40790.1 U76 [Human betaherpesvirus 7]	74.5376	8.258		APG76819.1 hypothetical protein 1 [Beihai picorna-like virus 117]	257.186	7.614		ANV20884.1 ORF3 protein [Dioscorea bacilliform AL virus]	216.999	5.919		QJX72301.1 hypothetical protein F-S17_0035 [Faustovirus]	157.177	4.851		APU53641.1 RNA-dependent RNA polymerase, partial [Brno virus]	247.843	6.237
AGE56044.1 DNA topoisomerase II [Acanthocystis turfacea Chlorella virus MO0605SPH]	118.279	11.272		AXY82599.1 putative virion RNA polymerase [Escherichia phage PGN829.1]	374.746	5.41		QDP57298.1 hypothetical protein Unbinned1322contig1000_42 [Prokaryotic dsDNA virus sp.]	107.946	3.77		ACT55330.1 putative coat protein [Sclerotinia sclerotiorum partitivirus S]	54.8697	6.766		ABQ09292.1 large T antigen [WU Polyomavirus]	74.4817	6.561		AIL49273.1 hypothetical protein 1 [Goutanap virus]	256.927	6.135		CAJ58625.1 RNA-dependent RNA polymerase [Narcissus symptomless virus]	216.892	7.117		QJX71032.1 hypothetical protein F-liban_284 [Faustovirus]	157.062	7.029		AIL25336.1 RNA-dependent RNA polymerase [Khabarovsk orthohantavirus]	247.783	6.491
AGE49563.1 DNA topoisomerase II [Acanthocystis turfacea Chlorella virus Can0610SP]	118.256	11.272		AVO23151.1 virion RNA polymerase [Xanthomonas phage RiverRider]	374.653	5.092		AYV86907.1 hypothetical protein Sylvanvirus13_14 [Sylvanvirus sp.]	107.919	6.249		AXE72936.1 coat protein [Aspergillus fumigatus partitivirus 2]	54.841	8.185		BAA93606.1 unnamed protein product [Torque teno mini virus 2]	74.4299	9.107		APG78535.1 hypothetical protein 1 [Wenzhou shrimp virus 6]	256.789	5.664		AAT66757.1 L [Maize mosaic nucleorhabdovirus]	216.656	6.389		AVK75450.1 Ribonucleoside-diphosphate reductase [Pandoravirus quercus]	156.951	5.181		AAK12386.1 polyprotein [Porcine teschovirus 7]	247.516	6.376
AGE57042.1 DNA topoisomerase II [Acanthocystis turfacea Chlorella virus NE-JV-3]	118.174	11.272		AHV82680.1 putative virion RNA polymerase [Escherichia phage vB_EcoP_PhAPEC7]	374.618	5.423		ALG97182.1 hypothetical protein [Sulfolobales Virus YNP2]	107.622	4.558		BBD71149.1 hypothetical protein [Alternaria alternata fusarivirus 1]	54.8258	8.448		AAA79424.1 replication protein E1 [Human papillomavirus 28]	74.3888	4.749		AHX42602.1 ORF1 [Tanay virus]	256.497	6.109		ACS73871.1 ORF 1a polyprotein [Tomato infectious chlorosis virus]	216.595	7.541		QJX71917.1 hypothetical protein F-M6_0154 [Faustovirus]	156.928	5.474		AVM87369.1 L protein [Wenling triplecross lizardfish paramyxovirus]	247.515	5.817
ABT16685.1 hypothetical protein ATCV1_Z551L [Acanthocystis turfacea chlorella virus 1]	118.117	11.272		AWY03381.1 translation initiation factor 2 [Escherichia phage phi G17]	374.27	5.232		QDP45709.1 hypothetical protein Tp125DCM114561_36 [Prokaryotic dsDNA virus sp.]	107.606	4.876		AAF22958.1 RNA dependent RNA polymerase [Diaporthe ambigua RNA virus 1]	54.7881	8.083		CBD35696.1 putative E1 protein [Human papillomavirus 125]	74.3497	4.965		AHX42599.1 ORF1 [Tanay virus]	256.484	6.135		AAA42587.1 putative [Apple chlorotic leaf spot virus]	216.562	7.527		QJX73930.1 hypothetical protein F-E9_157 [Faustovirus]	156.912	5.474		AVG72389.1 large polymerase [Avian paramyxovirus 17]	247.494	6.224
AGE59490.1 DNA topoisomerase II [Acanthocystis turfacea Chlorella virus OR0704.3]	118.077	11.272		AFV29065.1 hypothetical protein IME11_16 [Escherichia phage IME11]	373.995	5.296		AYV86889.1 hypothetical protein Sylvanvirus12_21 [Sylvanvirus sp.]	107.578	5.982		AJA41112.1 RNA-dependent RNA polymerase [Magnaporthe oryzae RNA virus]	54.5825	7.936		CAA75465.1 E1 protein [Human papillomavirus 77]	74.3396	4.838		AHX42605.1 ORF1 [Tanay virus]	256.484	6.135		AEC49874.1 polyprotein [Banana streak UA virus]	216.41	5.779		QJX72405.1 hypothetical protein F-S17_0139 [Faustovirus]	156.882	5.474		AIL25335.1 RNA-dependent RNA polymerase [Kenkeme virus]	247.477	6.351
ALI95190.1 hypothetical protein OmV1_079 [Ostreococcus mediterraneus virus 1]	118.06	11.272		QDH84159.1 hypothetical protein Axy13_050 [Achromobacter phage vB_AxyP_19-32_Axy13]	373.907	5.55		AGF91223.1 DNA polymerase [Halorubrum phage GNf2]	107.551	4.406		ARO52687.1 hypothetical protein [Neofusicoccum luteum fusarivirus 1]	54.1689	8.346		ABN09921.1 large T antigen [KI polyomavirus Stockholm 60]	74.3265	6.561		AHX42608.1 ORF1 [Tanay virus]	256.484	6.135		ABA18636.1 putative polyprotein [Peach mosaic virus]	216.271	7.556		QJX71403.1 hypothetical protein F-LCD7_0154 [Faustovirus]	156.856	5.474		AFG28420.1 polyprotein [Teschovirus A]	247.471	6.465
AGE52916.1 DNA topoisomerase II [Paramecium bursaria Chlorella virus CZ-2]	117.993	11.272		ATW58114.1 virion RNA polymerase [Pseudomonas phage inbricus]	373.879	5.563		QDP51776.1 putative major capsid protein [Prokaryotic dsDNA virus sp.]	107.176	5.016		BAK53192.1 capsid protein [Rosellinia necatrix partitivirus 2]	54.1166	6.237		AAA79431.1 replication protein E1 [Human papillomavirus 29]	74.3226	4.889		AUQ43936.1 putative gp28-like protein [Esparto virus]	256.375	5.652		AAW55581.1 216 kDa protein [Apricot pseudo-chlorotic leaf spot virus]	216.106	7.951		QJX72915.1 hypothetical protein F-VV57_0153 [Faustovirus]	156.855	5.474		AEX56233.1 RNA-dependent RNA polymerase [Jeju virus]	247.469	6.326
AGE50571.1 DNA topoisomerase II [Paramecium bursaria Chlorella virus CVA-1]	117.983	11.272		QHJ80084.1 hypothetical protein [Myoviridae sp.]	373.675	5.258		QDP64663.1 hypothetical protein Unbinned4585contig1001_27 [Prokaryotic dsDNA virus sp.]	106.951	5.092		BAD51418.1 P8 [Cryphonectria parasitica mycoreovirus-1 (9B21)]	54.0935	5.321		CAA27895.1 unnamed protein product [Human herpesvirus 3 strain Dumas]	74.2729	7.059		APG77607.1 replicase [Changjiang hepe-like virus 1]	256.132	6.927		AAF86666.1 216kDa protein [Cherry mottle leaf virus]	215.956	7.629		QJX73420.1 hypothetical protein F-VV63_0154 [Faustovirus]	156.855	5.474		AIY68181.1 polyprotein [Tortoise picornavirus]	247.383	5.41
AGE52250.1 DNA topoisomerase II [Paramecium bursaria Chlorella virus CVR-1]	117.983	11.272		QEP29865.1 virion RNA polymerase [Sinorhizobium phage ort11]	373.653	4.991		QDP55853.1 hypothetical protein Tp1100SUR639781_66 [Prokaryotic dsDNA virus sp.]	106.851	5.728		ALW95412.1 hypothetical protein [Alternaria brassicicola fusarivirus 1]	54.0792	8.419		AFX73390.1 VP4 [Orungo virus]	74.146	7.512		AJG39111.1 RNA-dependent RNA polymerase [Lishi Spider Virus 2]	255.932	7.073		ATZ69486.1 ORF3 polyprotein [Cacao swollen shoot Ghana N virus]	215.906	6.084		AMZ02644.1 collagen triple helix repeat-containing protein [Mimivirus Bombay]	156.828	8.375		ABV02943.1 RNA-dependent RNA polymerase [Prospect Hill orthohantavirus]	247.297	6.186
AGE60167.1 DNA topoisomerase II [Acanthocystis turfacea Chlorella virus WI0606]	117.979	11.272		QLF80667.1 virion RNA polymerase [Escherichia phage vB_EcoP_SP5M]	373.644	5.423		QDP67771.1 putative catalytic domain of endosialidase [Prokaryotic dsDNA virus sp.]	106.723	4.024		AKD01579.1 hypothetical protein [Rhizoctonia fumigata mycovirus]	53.8889	7.849		AGD99639.1 E1 [Human papillomavirus type XS2]	74.1404	4.8		AUR34017.1 ORF1 [Tanay virus]	255.919	6.122		AQM50987.1 ORF3 [Wisteria badnavirus 1]	215.881	5.931		QJX70895.1 hypothetical protein F-liban_126 [Faustovirus]	156.701	5.347		CAA65614.1 polyprotein [Equine rhinitis A virus]	247.168	6.033
AGE50965.1 DNA topoisomerase II [Paramecium bursaria Chlorella virus CVB-1]	117.977	11.257		BBA65473.1 hypothetical protein [Xanthomonas phage XacN1]	373.409	4.418		QDP50839.1 putative concanavalin A-like lectin/glucanases superfamily protein [Prokaryotic dsDNA virus sp.]	106.682	4.279		AAS68036.1 truncated RNA-dependent RNA polymerase [Chalara elegans RNA Virus 1]	53.7845	6.517		AAR31618.1 DNA packaging protein UL32 [Human betaherpesvirus 5]	74.1188	5.499		AKN56871.1 RNA-dependent RNA polymerase [Jonchet virus]	255.644	6.737		AFM84639.1 polyprotein [Gooseberry vein banding associated virus]	215.871	5.931		ADO67506.1 putative methyltransferase [Cafeteria roenbergensis virus BV-PW1]	156.321	8.273		ABR29826.2 polymerase [Cao Bang orthohantavirus]	247.111	6.491
AGE59161.1 DNA topoisomerase II [Paramecium bursaria Chlorella virus OR0704.2.2]	117.975	11.257		QGH72025.1 hypothetical protein N1M2_162 [Klebsiella phage N1M2]	372.474	4.673		QDP51344.1 putative tail sheath protein [Prokaryotic dsDNA virus sp.]	106.666	4.94		APA05126.1 hypothetical protein [Nigrospora oryzae fusarivirus 1]	53.6521	8.346		BAM93533.1 putative E1 protein [Human papillomavirus 160]	74.0701	4.889		AOF41426.1 RNA-dependent RNA polymerase [Mothra virus]	255.539	5.817		CAC86396.1 polyprotein [Strawberry mottle virus]	215.829	5.766		AMN83075.1 hypothetical protein E24_00143 [Faustovirus]	156.113	5.372		AAN18266.1 large putative polymerase L [Reptilian ferlavirus]	247.04	5.944
AGM15621.1 translation elongation factor eEF-3 [Phaeocystis globosa virus]	117.97	11.257		AOO12278.1 structural protein [Cyanophage S-RIM44]	371.855	4.342		QDP57622.1 putative tail fiber protein [Prokaryotic dsDNA virus sp.]	106.649	4.012		AXP19678.1 hypothetical protein [Colletotrichum fructicola chrysovirus 1]	53.5685	9.224		CAA52471.1 envelope protein [Human papillomavirus 3]	74.0272	4.876		AKP18602.1 RNA-dependent RNA polymerase [Phasi Charoen-like phasivirus]	255.495	6.046		CAA37110.1 unnamed protein product [Commelina yellow mottle virus]	215.662	5.385		AMN84058.1 hypothetical protein D5a_00142 [Faustovirus]	156.113	5.372		APT39622.1 Cy78 [Cynomolgus cytomegalovirus]	246.998	6.008
AET73984.1 translation elongation factor three [Phaeocystis globosa virus 14T]	117.97	11.257		AOO11577.1 structural protein [Cyanophage S-RIM44]	371.73	4.329		AYV86761.1 hypothetical protein Sylvanvirus8_17 [Sylvanvirus sp.]	106.52	5.169		ATN23968.1 coat protein [Rhizoctonia solani dsRNA virus 4]	53.567	6.008		CAC80618.1 NS1 protein [Human erythrovirus V9]	73.9922	5.55		AJG39131.1 RNA-dependent RNA polymerase [Shayang Fly Virus 3]	255.443	7.732		CAC84400.1 replicase [Grapevine fleck virus]	215.59	8.741		AMN85044.1 hypothetical protein E23_00142 [Faustovirus]	156.113	5.372		AAP50605.1 rh78 [Rhesus cytomegalovirus strain 68-1]	246.973	5.995
AET73160.1 translation elongation factor eEF3 [Phaeocystis globosa virus 12T]	117.97	11.257		AOO12042.1 structural protein [Cyanophage S-RIM44]	371.701	4.342		QDP49600.1 putative tail tubular protein [Prokaryotic dsDNA virus sp.]	106.479	4.914		BAV56304.1 hypothetical protein [Fusarium poae fusarivirus 1]	53.4719	7.293		CAA27926.1 unnamed protein product [Human herpesvirus 3 strain Dumas]	73.9088	6.517		APG78617.1 hypothetical protein 1 [Hubei orthoptera virus 3]	255.297	7.322		ANH71247.1 polyprotein 1 [Prunus virus F]	215.546	5.893		AIB51842.1 hypothetical protein PRJ_Fausto_00129 [Faustovirus]	156.113	5.372		BAK08521.1 RNA-dependent RNA polymerase [Montano orthohantavirus]	246.952	5.919
AGE48889.1 DNA topoisomerase II [Paramecium bursaria Chlorella virus AP110A]	117.929	11.257		QDH83996.1 putative virion-associated RNA polymerase [Achromobacter phage vB_AxyP_19-32_Axy11]	371.491	5.308		QDP52481.1 hypothetical protein Unbinned1606contig1000_40 [Prokaryotic dsDNA virus sp.]	106.454	5.779		AGY54939.1 coat protein [Rhizoctonia solani dsRNA virus 2]	53.4393	6.351		AAC40729.1 U14 [Human betaherpesvirus 7]	73.9054	5.054		APG79298.1 RNA-dependent RNA polymerase [Hubei diptera virus 4]	255.244	5.652		APB42235.1 ORF3 [Dioscorea bacilliform TR virus]	215.379	5.639		AVK75931.1 Atrophin-1 incomplete domain containing protein [Pandoravirus neocaledonia]	155.7	5.118		ABH09886.1 RNA-dependent RNA polymerase [Thottopalayam virus]	246.906	6.033
AGE58074.1 DNA topoisomerase II [Paramecium bursaria Chlorella virus NW665.2]	117.887	11.257		QDH84592.1 putative virion-associated RNA polymerase [Achromobacter phage vB_AxyP_19-32_Axy22]	371.457	5.308		QDP61906.1 hypothetical protein GOVbin8074_35 [Prokaryotic dsDNA virus sp.]	106.399	4.685		ARJ58794.1 putative coat protein [Bipolaris maydis partitivirus 1]	53.4058	6.338		AAR31632.1 capsid maturation protease [Human betaherpesvirus 5]	73.838	6.122		APG78795.1 RNA-dependent RNA polymerase [Hubei myriapoda virus 7]	255.168	7.263		AEQ55299.1 methyltransferase helicase [Blueberry necrotic ring blotch virus]	215.327	6.211		AMN82953.1 exonuclease SbcC [Faustovirus]	155.659	6.402		AEA11487.1 RNA-dependent RNA polymerase [Rockport virus]	246.862	6.326
AGE51917.1 DNA topoisomerase II [Paramecium bursaria Chlorella virus CVM-1]	117.853	11.257		AMO43117.1 structural protein [Cyanophage S-RIM32]	371.321	4.317		QDP50301.1 putative ribonucleoside-diphosphate reductase subunit alpha [Prokaryotic dsDNA virus sp.]	106.379	5.448		CAQ53730.1 coat protein [Chondrostereum purpureum cryptic virus 1]	52.8132	5.601		CAA49037.1 F6R [Variola virus]	73.8309	6.478		APG77660.1 RdRp [Hubei virga-like virus 17]	255.089	5.83		CAG70342.1 CP, RT, RNaseH and protease polyprotein [Cacao swollen shoot Togo A virus]	215.292	5.957		AMN83940.1 exonuclease SbcC [Faustovirus]	155.659	6.402		AEQ32154.1 tegument protein UL48 [Cynomolgus macaque cytomegalovirus strain Ottawa]	246.847	6.046
AGE53264.1 DNA topoisomerase II [Paramecium bursaria Chlorella virus Fr5L]	117.812	11.257		AIX19527.1 structural protein [Synechococcus phage ACG-2014d]	371.031	4.317		QDP62742.1 putative chaperone of endosialidase [Prokaryotic dsDNA virus sp.]	106.31	4.329		ALO50126.1 53 kDa protein [Penicillium aurantiogriseum fusarivirus 1]	52.7307	8.507		AAA60844.1 homolog of vaccinia virus CDS D6R (early transcription factor VETF, small subunit); putative [Variola major virus]	73.8299	6.971		APG78442.1 hypothetical protein 1 [Hubei picorna-like virus 72]	255.012	6.211		ATZ69467.1 ORF3 polyprotein [Cacao swollen shoot Ghana J virus]	215.193	5.792		AMN84925.1 exonuclease SbcC [Faustovirus]	155.659	6.402		AIF28819.1 RNA-dependent RNA polymerase [Imjin virus]	246.842	6.071
AGE49388.1 Chlorovirus glycoprotein repeat domain-containing protein [Acanthocystis turfacea Chlorella virus Can0610SP]	117.796	11.257		QDH84077.1 putative virion-associated RNA polymerase [Achromobacter phage vB_AxyP_19-32_Axy12]	370.407	5.436		QDP57822.1 hypothetical protein Unbinned2819contig1000_5 [Prokaryotic dsDNA virus sp.]	106.246	4.991		AMN09328.1 putative rep protein [Phomopsis longicolla circular virus 1]	52.2226	5.232		CAB54696.1 F6R protein [Variola minor virus]	73.8028	6.478		APG78831.1 RNA-dependent RNA polymerase [Wenling chuvirus-like virus 2]	254.857	6.664		AFM82591.1 polyprotein [Cacao swollen shoot CD virus]	215.141	5.601		AIB51726.1 putative hydrolase [Faustovirus]	155.659	6.402		AFJ39355.1 polyprotein [Bat sapovirus TLC58/HK]	246.81	6.186
AGE50240.1 DNA topoisomerase II [Acanthocystis turfacea Chlorella virus Canal-1]	117.784	11.257		QDH83729.1 putative virion-associated RNA polymerase [Achromobacter phage vB_AxyP_19-32_Axy04]	370.248	5.41		QDP59093.1 putative tail tubular protein [Prokaryotic dsDNA virus sp.]	106.235	4.609		BAD51417.1 P7 [Cryphonectria parasitica mycoreovirus-1 (9B21)]	51.1803	5.486		CAF05785.1 E1 protein [Human papillomavirus type 43]	73.8006	5.321		APG78986.1 hypothetical protein 1 [Changjiang crawfish virus 5]	254.237	6.795		AFJ92908.1 replicase [Nerine latent virus]	215.101	6.465		AVK76990.1 Atrophin-1 incomplete domain containing protein [Pandoravirus macleodensis]	155.481	5.169		APY24210.1 polyprotein [Canine picornavirus]	246.804	6.707
AGE49906.1 DNA topoisomerase II [Paramecium bursaria Chlorella virus Can18-4]	117.707	11.257		ALA45523.1 virion RNA polymerase [Achromobacter phage phiAxp-3]	370.229	5.41		QDP50869.1 hypothetical protein Unbinned7837contig1000_9 [Prokaryotic dsDNA virus sp.]	106.157	4.507		BBI93112.1 ORF2 protein [Lentinula edodes negative-strand RNA virus 1]	50.2669	6.517		ADF56026.1 polymerase subunit PA [Dhori thogotovirus]	73.6581	5.83		AJG39067.1 polymerase [Wuchang Cockroach Virus 3]	254.197	6.649		ABE77344.1 hypothetical protein [Dracaena mottle virus]	215.016	5.779		AVL94893.1 B-family DNA polymerase [Moumouvirus australiensis]	155.428	7.951		AVM87362.1 L protein [Wenzhou pacific spadenose shark paramyxovirus]	246.801	6.795
ABT14100.1 hypothetical protein MT325_M546R [Paramecium bursaria chlorella virus MT325]	117.662	11.257		QDH84720.1 putative virion-associated RNA polymerase [Achromobacter phage vB_AxyP_19-32_Axy24]	370.201	5.41		QDP61013.1 putative tip attachment protein J [Prokaryotic dsDNA virus sp.]	105.932	4.596		AJK30622.1 putative capsid protein [Phytophthora parasitica virus]	49.6489	4.914		AST09504.1 morphogenesis VETF-s [NY_014 poxvirus]	73.6296	5.919		AJG39134.1 RNA-dependent RNA polymerase [Shuangao Bedbug Virus 2]	254.182	7.746		AAW80648.1 ORF III polyprotein [Banana streak MY virus]	214.956	5.563		QJX72087.1 poxvirus early transcription factor (VETF) large subunit [Faustovirus]	154.904	6.465		AIB06812.1 L protein [Fox fecal rhabdovirus]	246.763	6.504
AGE57430.1 Chlorovirus glycoprotein repeat domain-containing protein [Paramecium bursaria Chlorella virus NE-JV-4]	117.616	11.257		AFO70568.1 hypothetical protein [Pseudomonas phage PA26]	370.105	5.067		QDP53657.1 hypothetical protein Unbinned5406contig1000_3 [Prokaryotic dsDNA virus sp.]	105.909	6.722		AYP71807.1 methyltransferase [Aspergillus spelaeus tetramycovirus 1]	48.9105	5.283		AAA60784.1 homolog of vaccinia virus CDS F12L; putative [Variola major virus]	73.5919	6.262		AJG39173.1 RNA-dependent RNA polymerase [Wuhan House Fly Virus 2]	254.07	7.424		AEC49890.1 polyprotein [Banana streak IM virus]	214.836	5.766		QJX70783.1 hypothetical protein F-liban_14 [Faustovirus]	154.895	6.547		AQX56710.1 polyprotein [Bakunsa virus]	246.75	5.868
ABT15834.1 hypothetical protein FR483_N549R [Paramecium bursaria Chlorella virus FR483]	117.599	11.242		CAZ66214.1 N4 gp50-like protein [Pseudomonas phage LUZ7]	370.034	5.003		QDP61831.1 hypothetical protein Tp139DCM904402_4 [Prokaryotic dsDNA virus sp.]	105.86	4.749		AII99896.1 ORF2 [Penicillium roqueforti ssRNA mycovirus 1]	48.7043	8.478		CAA63884.1 E1 [Human papillomavirus type 73]	73.5853	5.321		APG78724.1 RNA-dependent RNA polymerase [Hubei chuvirus-like virus 3]	253.608	6.634		BAB47271.2 RNA polymerase [Grapevine berry inner necrosis virus]	214.415	6.109		QJX72495.1 poxvirus early transcription factor (VETF) large subunit [Faustovirus]	154.835	6.971		AOC84248.1 RNA-dependent RNA polymerase [Bruges virus]	246.715	6.237
AGE53995.1 Chlorovirus glycoprotein repeat domain-containing protein [Paramecium bursaria Chlorella virus IL-3A]	117.548	11.242		BAR94673.1 putative virion RNA polymerase [Pseudomonas phage KPP21]	369.931	5.003		QDP67290.1 hypothetical protein Unbinned4614contig1000_7 [Prokaryotic dsDNA virus sp.]	105.543	4.495		AAT07070.2 ORF 4 [Fusarium graminearum dsRNA mycovirus-1]	48.413	8.273		CAA48977.1 C16L [Variola virus]	73.5648	5.893		AMK09260.1 RNA-dependent RNA polymerase [Drosophila unispina virus 1]	253.319	7.322		AAN75640.1 polyprotein [Taro bacilliform virus]	214.337	5.957		QJX72995.1 putative adenine-specific methylase MPN-111 [Faustovirus]	154.835	6.971		ADE06644.1 RNA-dependent RNA polymerase [Cano Delgadito orthohantavirus]	246.638	6.237
AHA54145.1 putative DNA-dependent RNA polymerase II largest subunit [Emiliania huxleyi virus 18]	117.203	11.242		AWY02724.1 putative virion associated RNA polymerase [Pseudomonas phage LP14]	369.894	5.08		QDP48088.1 hypothetical protein Unbinned5179contig1001_44 [Prokaryotic dsDNA virus sp.]	105.503	5.169		AAK59380.1 capsid protein [Discula destructiva virus 2]	47.9159	6.854		CAC21264.1 26L protein [Yaba-like disease virus]	73.5564	7.819		APG78404.1 hypothetical protein 1 [Wuhan arthropod virus 3]	253.213	5.372		ATZ69459.1 ORF3 polyprotein [Cacao swollen shoot CE virus]	214.252	5.677		QJX73502.1 putative adenine-specific methylase MPN-111 [Faustovirus]	154.835	6.971		ACI43398.1 RNA-dependent RNA polymerase [Maporal virus]	246.498	6.262
AHA55191.1 putative DNA-dependent RNA polymerase II largest subunit [Emiliania huxleyi virus 156]	117.203	11.242		AIX13227.1 cell envelope integrity inner membrane protein [Pseudomonas phage YH6]	369.879	5.054		QDP58101.1 putative tip attachment protein J [Prokaryotic dsDNA virus sp.]	105.498	4.596		BBI93119.1 ORF2a protein [Lentinula edodes negative-strand RNA virus 2]	47.7435	5.69		AAR31590.1 tegument protein UL25 [Human betaherpesvirus 5]	73.5394	6.547		AJG39151.1 RNA-dependent RNA polymerase [Taishun Tick Virus]	253.07	7.293		ABI47983.1 ORF3 protein [Dioscorea bacilliform SN virus]	214.249	5.944		QJX74006.1 hypothetical protein F-E9_252 [Faustovirus]	154.834	7.029		AJD39294.1 polyprotein [Bopivirus A]	246.483	5.436
AET42586.1 RNA polymerase II subunit beta [Emiliania huxleyi virus 202]	117.203	11.242		AKC04779.1 virion assoviated RNA polymerase [Pseudomonas phage YH30]	369.803	5.054		QDP64632.1 hypothetical protein GOVbin2006_43 [Prokaryotic dsDNA virus sp.]	105.436	5.601		ALO50132.1 47 kDa protein [Penicillium aurantiogriseum partitivirus 1]	47.6987	5.995		CAB54636.1 E12L protein [Variola minor virus]	73.5331	6.751		APG78659.1 RNA-dependent RNA polymerase [Beihai barnacle virus 8]	252.98	7.044		ACT67464.1 replicase-associated polyprotein [Japanese holly fern mottle virus]	214.233	5.931		QJX74092.1 hypothetical protein F-E9_338 [Faustovirus]	154.513	6.634		AEZ02948.1 RNA polymerase [Sangassou orthohantavirus]	246.359	6.427
AET43517.1 DNA topoisomerase IIB [Micromonas pusilla virus PL1]	116.899	11.242		AWD93169.1 putative main tail protein [Acinetobacter phage AM106]	369.795	5.741		QDP46521.1 putative minor tail protein [Prokaryotic dsDNA virus sp.]	105.136	5.13		AAK13165.1 viral capsid protein [Discula destructiva virus 1]	47.5754	6.517		AAM89132.1 E1 [Human papillomavirus type 91]	73.5253	5.245		APG78716.1 RNA-dependent RNA polymerase [Hubei chuvirus-like virus 1]	252.958	7.439		CCC20963.2 RNA dependent RNA polymerase [Grapevine Pinot gris virus]	214.009	5.881		AGO84073.1 hypothetical protein psal_cds_387 [Pandoravirus salinus]	154.367	5.258		AJZ68872.1 RNA-dependent RNA polymerase [Laibin virus]	246.287	6.071
AEO97877.1 DNA-directed RNA polymerase subunit beta [Emiliania huxleyi virus 84]	116.86	11.242		CDN96879.1 N4 gp50-like protein [Pseudomonas phage vB_PaeP_C2-10_Ab09]	369.782	5.067		QDP54975.1 hypothetical protein Tp1123SUR197351_33 [Prokaryotic dsDNA virus sp.]	105.007	4.8		AIN34928.1 coat protein [Verticillium dahliae partitivirus 1]	47.3703	6.883		ABQ43499.1 EEV maturation [Tanapox virus]	73.5181	7.688		ALO28655.1 polymerase [Lone star tick rhabdovirus]	252.935	6.942		ANV28173.1 polyprotein [Dioscorea mosaic associated virus]	213.945	5.842		AKI79997.1 putative WD repeat-containing protein [Acanthamoeba polyphaga mimivirus]	154.286	4.635		AHA83437.1 RNA-dependent RNA polymerase [Anjozorobe virus]	246.266	6.071
AHA55668.1 putative DNA-dependent RNA polymerase II largest subunit [Emiliania huxleyi virus 164]	116.86	11.242		AIZ95005.1 putative virion associated RNA polymerase [Pseudomonas phage phi176]	369.772	5.08		QDP57538.1 hypothetical protein Tp1124SUR703682_9 [Prokaryotic dsDNA virus sp.]	105.007	4.8		BBC77403.1 putative capsid protein [Pythium nunn virus 1]	47.1643	5.664		ABQ43654.1 EEV maturation [Tanapox virus]	73.5181	7.688		AII01801.1 L protein [Blacklegged tick phlebovirus 1]	252.813	6.122		ANV20896.1 ORF3 protein [Dioscorea bacilliform RT virus 2]	213.907	5.919		QJX71568.1 early transcription factor 82 kDa subunit [Faustovirus]	154.228	6.634		AOR07000.1 RNA-dependent RNA polymerase [Tigray virus]	246.242	6.415
AHA54632.1 putative DNA-dependent RNA polymerase II largest subunit [Emiliania huxleyi virus 145]	116.86	11.242		ASZ72278.1 hypothetical protein vBPaePDEV_00071 [Pseudomonas phage vB_PaeP_DEV]	369.763	5.067		QDP56229.1 hypothetical protein Tp1100SUR435061_41 [Prokaryotic dsDNA virus sp.]	104.991	4.787		ACD91657.1 hypothetical protein [Diplodia scrobiculata RNA virus 1]	47.1541	9.107		CAC21249.1 11L protein [Yaba-like disease virus]	73.4012	8.419		AJG39058.1 polymerase [Tacheng Tick Virus 5]	252.8	6.453		AQN78376.1 RNA-dependent RNA polymerase [Citrus leprosis virus N]	213.795	6.517		QJX72581.1 early transcription factor 82 kDa subunit [Faustovirus]	154.182	6.547		AND78465.1 RNA-dependent RNA polymerase [Quezon virus]	246.221	6.3
AGE54511.1 hypothetical protein PBCVKS1B_143R [Paramecium bursaria Chlorella virus KS1B]	116.777	11.242		CAZ66327.1 N4 gp50-like protein [Pseudomonas phage LIT1]	369.76	5.08		QDP63360.1 putative tail sheath protein [Prokaryotic dsDNA virus sp.]	104.912	4.851		AAM12241.1 putative coat protein [Gremmeniella abietina RNA virus MS1]	47.138	7.073		AAR32248.1 putative replication protein E1 [Human papillomavirus type 62]	73.3406	4.889		AJG39047.1 polymerase [Changping Tick Virus 3]	252.669	6.649		ARJ35822.1 RNA-dependent RNA polymerase [Citrus leprosis virus N]	213.793	6.561		AGC02089.1 ubiquitin-conjugating enzyme E2 [Acanthamoeba polyphaga moumouvirus]	154.149	4.991		AUD40061.1 RNA polymerase [Apore mammarenavirus]	245.952	6.561
AGE48678.1 hypothetical protein PBCVAP110A_029L, partial [Paramecium bursaria Chlorella virus AP110A]	116.777	11.228		AIZ94913.1 hypothetical protein [Pseudomonas phage Pa2]	369.732	5.067		QDP67655.1 hypothetical protein Tp172MES00d2C118482111_49 [Prokaryotic dsDNA virus sp.]	104.824	3.834		AAT48887.1 coat protein [Gremmeniella abietina RNA virus MS2]	47.105	6.839		ABQ43638.1 ankyrin repeat protein [Tanapox virus]	73.3311	8.404		AJG39259.1 RNA-dependent RNA polymerase [Wuhan Fly Virus 1]	252.611	5.715		ATZ69498.1 ORF3 polyprotein [Cacao swollen shoot Ghana Q virus]	213.519	7.512		AQN68460.1 ubiquitin-conjugating enzyme E2 [Saudi moumouvirus]	154.149	4.991		AGO59796.1 polyprotein [Kunsagivirus A]	245.739	6.02
AHA55810.1 putative membrane protein [Emiliania huxleyi virus 164]	116.72	11.228		ANT44349.1 virion associated RNA polymerase [Pseudomonas phage vB_Pae575P-3]	369.724	5.067		QDP56592.1 hypothetical protein GOVbin2380_27 [Prokaryotic dsDNA virus sp.]	104.761	4.444		ABV30676.1 capsid protein [Aspergillus ochraceous virus]	47.0089	5.753		CAA52557.1 early protein [Human papillomavirus type 34]	73.2528	5.626		ASY03240.1 RNA-dependent RNA-polymerase [Norway phlebovirus 1]	252.581	6.033		ATZ69477.1 ORF3 polyprotein [Cacao swollen shoot Ghana L virus]	213.474	6.148		AMN83781.1 hypothetical protein D5b_00360 [Faustovirus]	154.143	5.728		AVM87653.1 L protein [Hainan oriental leaf-toed gecko hantavirus]	245.262	6.097
AEO98282.1 RNA polymerase subunit II [Emiliania huxleyi virus 203]	116.656	11.228		ANT44439.1 virion associated RNA polymerase [Pseudomonas phage vB_Pae1396P-5]	369.724	5.067		QDP68028.1 hypothetical protein GOVbin3264_9 [Prokaryotic dsDNA virus sp.]	104.453	5.067		AAA53090.1 orf3; putative RNA-dependent RNA polymerase [Mushroom bacilliform virus]	46.9136	5.766		CAA58381.1 glycoprotein O [Human betaherpesvirus 6A]	73.25	8.756		APG78810.1 RNA-dependent RNA polymerase [Hubei rhabdo-like virus 2]	252.543	6.722		AWT62665.1 RNA-dependent RNA polymerase [Clerodendrum chlorotic spot virus]	213.033	6.81		AMN84553.1 hypothetical protein D6_00147 [Faustovirus]	154.143	5.728		AFC40221.1 polyprotein [bovine rhinitis A virus 2]	244.841	5.639
AEP15608.1 DNA-directed RNA polymerase subunit beta [Emiliania huxleyi virus 207]	116.656	11.228		AKF13985.1 hypothetical protein [Pseudomonas phage DL64]	369.693	5.092		QDP56919.1 putative concanavalin A-like lectin/glucanases superfamily protein [Prokaryotic dsDNA virus sp.]	104.418	4.355		AKR15081.1 capsid protein [Pseudogymnoascus destructans partitivirus-pa]	46.8878	6.033		AAZ39526.1 L1 protein [Human papillomavirus type 102]	73.2117	7.527		APG77513.1 hypothetical protein 1 [Hubei picorna-like virus 73]	252.447	6.122		AEC49884.1 polyprotein [Banana streak UM virus]	212.971	6.186		AMP44304.1 hypothetical protein PRJ_Dakar_00352 [Faustovirus]	154.143	5.728		AAF85765.1 A2 polyprotein [A-2 plaque virus]	244.795	6.287
AII17089.1 hypothetical protein AaV_329 [Aureococcus anophagefferens virus]	116.441	11.228		AKH49516.1 hypothetical protein vB_PaeP_fi6_073 [Pseudomonas phage vB_PaeP_MAG4]	369.683	5.092		QDP47206.1 hypothetical protein GOVbin655_40 [Prokaryotic dsDNA virus sp.]	104.287	8.156		AAN86835.1 capsid protein [Penicillium stoloniferum virus S]	46.7977	6.883		CAA52587.1 early protein [Human papillomavirus type 52]	73.1561	5.016		AJG39051.1 polymerase [Lishi spider virus 1]	252.098	6.634		AHA85531.1 ORF1 [Carrot Ch virus 2]	212.91	6.576		QKE50415.1 poxvirus early transcription factor [Faustovirus]	154.134	7.102		AKA20760.1 polyprotein [bovine rhinitis A virus 1]	244.615	5.525
AAZ94043.1 VP3 [Micromonas pusilla reovirus]	116.266	11.213		ANJ63774.1 RNA polymerase [Pseudomonas phage PEV2]	369.655	5.092		QDP56829.1 hypothetical protein Unbinned2716contig1004_3 [Prokaryotic dsDNA virus sp.]	104.148	4.024		CAJ01910.1 capsid protein [Penicillium stoloniferum virus S]	46.4853	6.883		CAC21322.1 84R protein [Yaba-like disease virus]	73.1495	7.819		APG77813.1 replicase [Wenling hepe-like virus 3]	251.884	5.804		ARJ35804.1 RNA-dependent RNA polymerase [Citrus chlorotic spot virus]	212.823	7.015		AEQ33491.1 collagen-like protein 7 [Megavirus chiliensis]	153.978	4.698		AJR28445.1 polymerase [Marco virus]	244.473	7.102
[truncated: 986,355+ more rows]
